# Supplementary material for: Decoupling analysis of economic development and human well-being: A case study of the Qinghai-Xizang Plateau, China
Source: PLoS One. 2024 Oct 16;19(10):e0312041. doi: 10.1371/journal.pone.0312041 (PMC11482701; doi:10.1371/journal.pone.0312041)
Supplement: S1 Data — (XLSX) [file pone.0312041.s001.xlsx]

## Sheet: LMDI
	GDP总量	一产	二产	三产	Y	R	I	P		j=1	j=2	j=3		j=1	j=2	j=3		j=1	j=2	j=3		j=1	j=2	j=3		j=1	j=2	j=3		j=1	j=2	j=3		j=1	j=2	j=3
丽江									i=1
2007	84.8176	18.4902	27.9898	38.3376	84.8176	0.27	88.65	0.011802		0.218	0.33	0.452																										314.139	0.00304569	1.04518	7186.71	0.011802
2008	106.105	21.8577	36.9246	47.323	106.105	0.32519	121.054	0.011949		0.206	0.348	0.446		3.36746	8.93484	8.98541		1.18212	1.31922	1.23438		0.16731	0.277039	0.210566		20.127	32.2512	42.6727		0.944954	1.05455	0.986726		-0.0566189	0.0531098	-0.0133632		326.287	0.00268632	1.14089	8879.85	0.011949		1.03867	0.882009	1.09156	1.23559	1.01246
2009	127.6	24.2441	46.7017	56.6546	127.6	0.330541	158.851	0.012053		0.19	0.366	0.444		5.75383	18.7119	18.317		1.31118	1.66853	1.47778		0.270929	0.511941	0.390542		21.2374	36.551	46.9014		0.87156	1.10909	0.982301		-0.137471	0.103541	-0.0178576		386.035	0.00208082	1.24491	10586.6	0.012053		1.22887	0.683203	1.19109	1.47308	1.02127
2010	157.295	28.4704	60.2441	68.5807	157.295	0.499419	221.351	0.012044		0.181	0.383	0.436		9.98019	32.2542	30.2431		1.53975	2.15236	1.78886		0.431623	0.766563	0.581581		23.1225	42.0764	52.0016		0.830275	1.16061	0.964602		-0.185998	0.148942	-0.0360399		314.956	0.00225624	1.40723	13060	0.012044		1.0026	0.740797	1.3464	1.81725	1.0205
2011	204.536	34.9756	85.2914	84.2687	204.536	0.778605	267.625	0.012541		0.171	0.417	0.412		16.4854	57.3016	45.9312		1.89157	3.04723	2.19807		0.637408	1.11423	0.787581		25.8631	51.4269	58.3193		0.784404	1.26364	0.911504		-0.242832	0.233994	-0.0926588		262.695	0.00290932	1.30845	16309.4	0.012541		0.836239	0.955226	1.25188	2.26938	1.06262
2012	250.004	43.0008	105.752	101.252	250.004	0.807709	348.16	0.011896		0.172	0.423	0.405		24.5105	77.7621	62.9143		2.32559	3.77823	2.64106		0.843975	1.32926	0.971181		29.0418	58.5005	64.7812		0.788991	1.28182	0.896018		-0.237001	0.24828	-0.109795		309.523	0.00231994	1.39261	21015.8	0.011896		0.985305	0.761713	1.33241	2.92426	1.00796
2013	300.995	48.4601	136.351	116.184	300.995	1.07957	450.838	0.01201		0.161	0.453	0.386		29.9699	108.361	77.8464		2.62085	4.87144	3.03055		0.963499	1.58339	1.10874		31.1053	68.436	70.2113		0.738532	1.37273	0.853982		-0.303091	0.316799	-0.157845		278.81	0.00239458	1.49783	25062	0.01201		0.887536	0.786221	1.43308	3.48727	1.01762
2014	331.462	52.7024	132.253	146.506	331.462	0.978358	348.01	0.01212		0.159	0.399	0.442		34.2122	104.263	108.169		2.85028	4.72505	3.82148		1.04742	1.55288	1.34064		32.6633	67.1421	80.6844		0.729358	1.20909	0.977876		-0.315591	0.189869	-0.0223723		338.794	0.0028113	1.04992	27348.3	0.01212		1.07848	0.923042	1.00454	3.8054	1.02694
2015	407.963	62.8263	162.369	182.767	407.963	1.27273	453.449	0.012086		0.154	0.398	0.448		44.3361	134.379	144.43		3.39781	5.80101	4.76732		1.22313	1.75803	1.56178		36.248	76.4374	92.4775		0.706422	1.20606	0.99115		-0.347542	0.187359	-0.00888895		320.542	0.00280677	1.11149	33755	0.012086		1.02038	0.921557	1.06344	4.69686	1.02406
2016	467.098	73.5213	182.542	213.23	467.098	1.59012	521.98	0.0122		0.1574	0.3908	0.4565		55.0311	154.552	174.893		3.97622	6.52173	5.56192		1.38033	1.87514	1.71594		39.868	82.4217	101.922		0.722018	1.18424	1.00996		-0.325705	0.169103	0.00990652		293.751	0.00304632	1.11749	38286.8	0.0122		0.935097	1.00021	1.06918	5.32744	1.03372
2017	511.667	74.7034	206.713	230.25	511.667	1.52228	606.244	0.0123		0.146	0.404	0.45		56.2131	178.724	191.913		4.04015	7.38531	6.00586		1.39628	1.99949	1.79274		40.2591	89.3845	107.05		0.669725	1.22424	0.995575		-0.400888	0.202322	-0.0044346		336.119	0.002511	1.18484	41598.9	0.0123		1.06997	0.824445	1.13362	5.78831	1.0422
2018	541.356	81.2034	212.753	247.4	541.356	1.65142	728.812	0.0123		0.15	0.393	0.457		62.7132	184.763	209.062		4.39169	7.60109	6.4532		1.47971	2.02829	1.86458		42.3819	91.093	112.123		0.688073	1.19091	1.01106		-0.37386	0.174717	0.0110012		327.813	0.0022659	1.34627	44012.7	0.0123		1.04353	0.743971	1.28807	6.12418	1.0422
武威
2007	158.058	40.3997	56.1107	61.5479	158.058	0.14	91.1008	0.01886		0.2556	0.355	0.3894																										1128.99	0.00153676	0.576375	8380.6	0.01886
2008	189.467	44.2406	69.7429	75.4838	189.467	0.1629	118.734	0.01976		0.2335	0.3681	0.3984		3.84093	13.6322	13.9359		1.09507	1.24295	1.22642		0.0908212	0.21749	0.204102		42.2911	62.6799	68.2789		0.913537	1.0369	1.02311		-0.0904316	0.0362369	0.0228494		1163.09	0.00137197	0.626675	9588.42	0.01976		1.03021	0.892769	1.08727	1.14412	1.04772
2009	212.511	58.9717	81.3066	72.2324	212.511	0.188381	139.928	0.019893		0.2775	0.3826	0.3399		18.572	25.1959	10.6845		1.45971	1.44904	1.1736		0.378236	0.370901	0.160073		49.1017	67.9316	66.7477		1.08568	1.07775	0.872881		0.0822072	0.0748723	-0.135956		1128.09	0.00134627	0.658453	10682.7	0.019893		0.999203	0.876046	1.1424	1.27469	1.05477
2010	263.516	69.6472	105.433	88.4359	263.516	0.251343	217.905	0.019126		0.2643	0.4001	0.3356		29.2476	49.322	26.888		1.72396	1.87901	1.43686		0.544621	0.630747	0.362463		53.7026	78.1962	74.1815		1.03404	1.12704	0.861839		0.0334711	0.119597	-0.148687		1048.43	0.00115345	0.826916	13777.9	0.019126		0.928647	0.750573	1.43468	1.64402	1.0141
2011	330.952	81.2817	140.125	109.545	330.952	0.379773	368.12	0.019205		0.2456	0.4234	0.331		40.882	84.0142	47.9971		2.01194	2.4973	1.77983		0.699099	0.915208	0.57652		58.4782	91.7979	83.2532		0.960876	1.19268	0.850026		-0.0399095	0.1762	-0.162489		871.447	0.00103166	1.11231	17232.6	0.019205		0.771884	0.671319	1.92983	2.05624	1.01829
2012	424.638	101.828	187.605	135.205	424.638	0.365023	634.839	0.0186		0.2398	0.4418	0.3184		61.4285	131.494	73.6568		2.52052	3.34348	2.19674		0.924465	1.20701	0.786975		66.4476	108.942	93.5949		0.938185	1.24451	0.817668		-0.0638085	0.21874	-0.201299		1163.32	0.000574985	1.49501	22830	0.0186		1.03041	0.374154	2.59382	2.72415	0.986214
2013	487.652	111.672	210.129	165.85	487.652	0.542177	876.073	0.01885		0.229	0.4309	0.3401		71.2726	154.019	104.303		2.76419	3.74491	2.69466		1.01675	1.3204	0.991271		70.0987	116.646	105.221		0.895931	1.2138	0.873395		-0.109892	0.193758	-0.135367		899.434	0.000618871	1.79651	25870.1	0.01885		0.796673	0.402712	3.11692	3.0869	0.99947
2014	514.411	117.954	214.612	181.896	514.411	0.590679	1052.93	0.01889		0.2293	0.4172	0.3536		77.5547	158.501	120.348		2.91969	3.8248	2.95535		1.07148	1.34151	1.08362		72.3812	118.152	111.061		0.897105	1.17521	0.908064		-0.108583	0.161448	-0.0964408		870.88	0.000560988	2.04686	27231.9	0.01889		0.771382	0.365046	3.55126	3.2494	1.00159
2015	531.917	127.554	194.948	209.416	531.917	0.760703	1057.78	0.019004		0.2398	0.3665	0.3937		87.154	138.837	147.868		3.15729	3.47434	3.40248		1.14972	1.2454	1.22451		75.8048	111.479	120.757		0.938185	1.03239	1.01104		-0.0638085	0.0318807	0.0109821		699.244	0.000719152	1.98862	27989.7	0.019004		0.619355	0.467966	3.45021	3.33982	1.00764
2016	598.381	140.32	221.281	236.78	598.381	0.846388	893.204	0.019109		0.2345	0.3698	0.3957		99.9208	165.171	175.232		3.47331	3.94366	3.84708		1.24511	1.37211	1.34731		80.2508	120.377	130.06		0.917449	1.04169	1.01618		-0.0861581	0.0408445	0.0160493		706.982	0.000947587	1.4927	31314.1	0.019109		0.626209	0.616614	2.58981	3.7365	1.0132
2017	574.803	137.206	170.889	266.709	574.803	0.977053	423.24	0.018984		0.2387	0.2973	0.464		96.8058	114.778	205.161		3.3962	3.04557	4.33335		1.22266	1.11369	1.46634		79.1765	103.061	139.913		0.933881	0.837465	1.19158		-0.0684062	-0.177376	0.175277		588.303	0.00230851	0.736322	30278.3	0.018984		0.521089	1.50219	1.27751	3.6129	1.00657
2018	627.126	161.046	176.034	290.046	627.126	0.963936	341.673	0.0189		0.2568	0.2807	0.4625		120.646	119.924	228.498		3.98632	3.13727	4.71253		1.38287	1.14335	1.55022		87.2435	104.888	147.397		1.00469	0.790704	1.18772		0.00468385	-0.234831	0.172039		650.589	0.00282123	0.544823	33181.3	0.0189		0.576259	1.83583	0.945257	3.95929	1.00212
甘南
2007	35.37	10.1512	8.54185	16.677	35.37	0.06	34.08	0.006801		0.287	0.2415	0.4715																										589.5	0.00176056	0.963528	5200.71	0.006801
2008	52.8514	15.644	13.2128	23.9945	52.8514	0.140253	45.6035	0.006803		0.296	0.25	0.454		5.49281	4.67099	7.31756		1.5411	1.54683	1.43878		0.432497	0.436211	0.363798		12.7002	10.7081	20.1144		1.03136	1.0352	0.962884		0.0308772	0.0345914	-0.0378219		376.829	0.00307548	0.862864	7768.83	0.006803		0.639235	1.74687	0.895525	1.4938	1.00029
2009	63.2353	15.6824	14.7971	32.7559	63.2353	0.214094	68.3733	0.006808		0.248	0.234	0.518		5.53117	6.25521	16.0789		1.54488	1.7323	1.96414		0.434946	0.549451	0.675055		12.7169	11.3845	23.8187		0.864111	0.968944	1.09862		-0.146053	-0.0315484	0.0940561		295.362	0.00313126	1.08125	9288.39	0.006808		0.501038	1.77855	1.12218	1.78599	1.00103
2010	77.5829	18.2087	18.3871	40.987	77.5829	0.220405	103.738	0.006891		0.2347	0.237	0.5283		8.05751	9.84529	24.3101		1.79375	2.15259	2.4577		0.584309	0.766673	0.899228		13.7898	12.8416	27.0344		0.81777	0.981366	1.12047		-0.201174	-0.0188093	0.113745		352.002	0.00212463	1.33713	11258.6	0.006891		0.59712	1.20679	1.38774	2.16482	1.01323
2011	98.635	23.0214	24.8363	50.7773	98.635	0.395923	150.054	0.006885		0.2334	0.2518	0.5148		12.8702	16.2944	34.1004		2.26785	2.9076	3.04476		0.818834	1.06733	1.11342		15.7177	15.2666	30.6266		0.81324	1.04265	1.09183		-0.206728	0.0417656	0.0878594		249.127	0.00263853	1.52131	14326.1	0.006885		0.422607	1.49869	1.57889	2.75464	1.01235
2012	121.885	27.0827	32.7869	62.0149	121.885	0.400402	219.856	0.006931		0.2222	0.269	0.5088		16.9316	24.2451	45.3379		2.66794	3.83839	3.7186		0.981306	1.34505	1.31335		17.2541	18.0254	34.5209		0.774216	1.11387	1.07911		-0.255904	0.107842	0.0761359		304.405	0.0018212	1.8038	17585.4	0.006931		0.516379	1.03444	1.87208	3.38135	1.01911
2013	141.998	31.6087	37.2319	73.1573	141.998	0.381555	228.122	0.006978		0.2226	0.2622	0.5152		21.4576	28.69	56.4804		3.1138	4.35876	4.38673		1.13584	1.47219	1.47858		18.8913	19.488	38.199		0.77561	1.08571	1.09268		-0.254106	0.0822381	0.0886361		372.156	0.00167259	1.60652	20349.4	0.006978		0.631308	0.950032	1.66733	3.91281	1.02603
2014	167.155	34.5676	37.9441	94.643	167.155	0.475083	238.907	0.007018		0.2068	0.227	0.5662		24.4164	29.4023	77.9661		3.40528	4.44214	5.67508		1.22533	1.49114	1.73608		19.9265	19.718	44.9092		0.720557	0.939959	1.20085		-0.32773	-0.0619195	0.183028		351.843	0.00198857	1.42925	23818	0.007018		0.59685	1.12951	1.48335	4.57976	1.03191
2015	172.516	36.815	28.2237	107.478	172.516	0.570548	253.904	0.007283		0.2134	0.1636	0.623		26.6638	19.6818	90.8007		3.62667	3.30416	6.44468		1.28831	1.19518	1.86326		20.6967	16.4676	48.7323		0.743554	0.677433	1.32131		-0.296314	-0.389445	0.278627		302.369	0.0022471	1.47177	23687.5	0.007283		0.512925	1.27635	1.52748	4.55468	1.07087
2016	188.308	40.3357	30.2612	117.712	188.308	0.492691	289.254	0.007002		0.2142	0.1607	0.6251		30.1845	21.7193	101.035		3.97349	3.54269	7.05834		1.37965	1.26489	1.95421		21.8784	17.171	51.701		0.746341	0.665424	1.32577		-0.292572	-0.40733	0.281993		382.204	0.00170332	1.53606	26893.5	0.007002		0.648353	0.967485	1.59421	5.17113	1.02955
2017	197.642	46.3866	27.2153	124.04	197.642	0.574133	298.436	0.007162		0.2347	0.1377	0.6276		36.2354	18.6735	107.363		4.56958	3.18612	7.43783		1.51942	1.1588	2.00658		23.8482	16.1145	53.5057		0.81777	0.570186	1.33107		-0.201174	-0.561792	0.285984		344.245	0.0019238	1.50998	27596	0.007162		0.583961	1.09272	1.56714	5.30619	1.05308
2018	223.302	52.8778	32.3341	138.09	223.302	0.615445	285.374	0.007202		0.2368	0.1448	0.6184		42.7267	23.7922	121.413		5.20903	3.78537	8.28027		1.65039	1.33114	2.11388		25.8888	17.8735	57.4361		0.825087	0.599586	1.31156		-0.192266	-0.511516	0.271216		362.83	0.00215662	1.27798	31005.5	0.007202		0.615488	1.22496	1.32635	5.96179	1.05896
张掖
2007	146.64	44.168	54.2128	48.2592	146.64	0.27	70.6791	0.012872		0.3012	0.3697	0.3291																										543.111	0.00382008	0.481991	11392.2	0.012872
2008	182.26	52.8189	69.769	59.6536	182.26	0.33263	84.2427	0.012956		0.2898	0.3828	0.3273		8.65092	15.5562	11.3944		1.19586	1.28695	1.23611		0.178869	0.252273	0.211968		48.3645	61.6642	53.7553		0.962151	1.03543	0.994531		-0.0385835	0.0348208	-0.00548447		547.935	0.00394847	0.462212	14067.6	0.012956		1.00888	1.03361	0.958966	1.23485	1.00653
2009	209.812	58.7473	79.3088	71.9654	209.812	0.283783	103.95	0.013037		0.28	0.378	0.343		14.5793	25.096	23.7062		1.33009	1.46292	1.49123		0.285245	0.380432	0.399599		51.1115	65.9671	59.325		0.929615	1.02245	1.04224		-0.0729849	0.0222023	0.0413688		739.338	0.00272999	0.495446	16093.6	0.013037		1.3613	0.714641	1.02792	1.41269	1.01282
2010	243.023	71.2056	86.1515	85.6655	243.023	0.375788	144.526	0.013083		0.293	0.3545	0.3525		27.0377	31.9387	37.4062		1.61216	1.58914	1.77511		0.477572	0.46319	0.573863		56.6148	68.9537	65.1833		0.972776	0.958886	1.0711		-0.0276019	-0.0419835	0.068689		646.701	0.00260014	0.594702	18575.4	0.013083		1.19073	0.680651	1.23385	1.63055	1.01639
2011	309.599	86.2543	115.728	107.617	309.599	0.552838	175.309	0.013091		0.2786	0.3738	0.3476		42.0864	61.5154	59.3574		1.95287	2.1347	2.22997		0.6693	0.758327	0.801989		62.8811	81.1198	74.0128		0.924967	1.01109	1.05621		-0.0779974	0.011029	0.0546907		560.017	0.00315351	0.566246	23649.8	0.013091		1.03113	0.825507	1.17481	2.07597	1.01701
2012	355.824	99.7731	126.389	129.662	355.824	0.602183	216.873	0.013084		0.2804	0.3552	0.3644		55.6052	72.176	81.4031		2.25895	2.33135	2.68679		0.814899	0.846445	0.988347		68.2356	85.2695	82.3629		0.930943	0.960779	1.10726		-0.0715573	-0.0400109	0.101891		590.89	0.00277667	0.609493	27195.4	0.013084		1.08797	0.726861	1.26453	2.3872	1.01647
2013	425.053	110.301	149.279	165.473	425.053	0.782118	287.185	0.01313		0.2595	0.3512	0.3893		66.1334	95.066	117.214		2.49732	2.75357	3.42884		0.915216	1.0129	1.23222		72.2598	93.8554	95.1241		0.861554	0.949959	1.18292		-0.149018	-0.051336	0.167989		543.465	0.00272339	0.675645	32372.7	0.01313		1.00065	0.712914	1.40178	2.84166	1.02004
2014	469.607	115.523	155.158	198.973	469.607	0.958218	357.86	0.01297		0.246	0.3304	0.4237		71.3555	100.945	150.713		2.61555	2.86202	4.123		0.961473	1.05153	1.41658		74.2147	95.9988	106.392		0.816733	0.893698	1.28745		-0.202443	-0.112388	0.252664		490.084	0.00267763	0.762042	36207.2	0.01297		0.902364	0.700935	1.58103	3.17825	1.00761
2015	491.647	125.075	144.594	221.979	491.647	0.69786	411.72	0.013007		0.2544	0.2941	0.4515		80.9072	90.3807	173.72		2.83181	2.66715	4.59972		1.04091	0.981009	1.526		77.727	92.1303	113.84		0.844622	0.79551	1.37192		-0.168867	-0.228772	0.316214		704.508	0.00169498	0.83743	37798.7	0.013007		1.29717	0.443704	1.73744	3.31795	1.01049
2016	534.305	136.836	147.148	250.322	534.305	1.13717	467.211	0.013099		0.2561	0.2754	0.4685		92.6675	92.9348	202.063		3.09807	2.71426	5.18703		1.13078	0.998519	1.64616		81.9501	93.0726	122.748		0.850266	0.744928	1.42358		-0.162207	-0.294467	0.353174		469.854	0.00243396	0.874428	40789.8	0.013099		0.865116	0.637147	1.8142	3.58051	1.01764
2017	222.453	43.156	57.5042	121.793	222.453	0.918448	331.703	0.013084		0.194	0.2585	0.5475		-1.012	3.29141	73.534		0.977087	1.06071	2.52373		-0.0231791	0.0589411	0.925738		43.66	55.8423	79.4329		0.64409	0.699216	1.66363		-0.439916	-0.357796	0.509001		242.206	0.00276888	1.49111	17001.9	0.013084		0.44596	0.724823	3.09366	1.49242	1.01647
2018	561.69	122.786	125.088	313.816	561.69	1.65321	379.344	0.0131		0.2186	0.2227	0.5587		78.6176	70.8757	265.557		2.77997	2.30736	6.50273		1.02244	0.836104	1.87222		76.8922	84.7689	141.841		0.725764	0.60238	1.69766		-0.320531	-0.506866	0.529251		339.758	0.00435807	0.675361	42877.1	0.0131		0.625578	1.14083	1.40119	3.76374	1.01771
定西
2007	100.1	38.1081	22.9429	39.049	100.1	0.08	55.28	0.029308		0.3807	0.2292	0.3901																										1251.25	0.00144718	0.552248	3415.45	0.029308
2008	115.053	41.5686	26.3471	47.1717	115.053	0.05445	87.6863	0.029351		0.3613	0.229	0.41		3.46052	3.40418	8.12266		1.09081	1.14838	1.20801		0.0869189	0.138349	0.188976		39.8133	24.6058	42.9825		0.949041	0.999127	1.05101		-0.052303	-0.000872981	0.049754		2113	0.000620964	0.762139	3919.9	0.029351		1.68871	0.429086	1.38007	1.1477	1.00147
2009	147.562	45.4049	34.7804	67.3769	147.562	0.499255	140.539	0.029413		0.3077	0.2357	0.4566		7.29679	11.8375	28.3278		1.19148	1.51595	1.72544		0.175193	0.416044	0.545484		41.65	28.4524	51.9316		0.808248	1.02836	1.17047		-0.212886	0.0279648	0.157405		295.565	0.00355244	0.952403	5016.9	0.029413		0.236215	2.45474	1.72459	1.46888	1.00358
2010	182.694	55.868	45.8746	80.9519	182.694	0.690286	227.148	0.030038		0.3058	0.2511	0.4431		17.7599	22.9316	41.9029		1.46604	1.99951	2.07308		0.382565	0.692902	0.729038		46.4232	33.0951	57.477		0.803257	1.09555	1.13586		-0.21908	0.0912563	0.127392		264.665	0.00303893	1.24332	6082.11	0.030038		0.21152	2.0999	2.25138	1.78076	1.02491
2011	231.172	65.3984	64.0576	101.715	231.172	0.928519	348.283	0.03004		0.2829	0.2771	0.44		27.2904	41.1147	62.6665		1.71613	2.79204	2.60482		0.540072	1.02677	0.957362		50.531	40.0426	65.4574		0.743105	1.20899	1.12792		-0.296918	0.189783	0.120372		248.968	0.00266599	1.5066	7695.46	0.03004		0.198975	1.8422	2.72813	2.25313	1.02498
2012	283.813	86.0521	76.516	121.245	283.813	1.23723	498.666	0.027692		0.3032	0.2696	0.4272		47.9441	53.5731	82.1959		2.25811	3.33506	3.10494		0.814527	1.20449	1.133		58.8612	44.4778	72.5475		0.796428	1.17627	1.0951		-0.227619	0.162344	0.0908492		229.395	0.00248107	1.75702	10248.9	0.027692		0.183333	1.71442	3.18158	3.00075	0.944861
2013	331.514	97.4983	84.8676	149.148	331.514	1.24144	671.513	0.03001		0.2941	0.256	0.4499		59.3902	61.9247	110.099		2.55847	3.69908	3.81951		0.939409	1.30808	1.34012		63.2209	47.34	82.156		0.772524	1.11693	1.15329		-0.258092	0.110582	0.142622		267.041	0.00184872	2.02559	11046.8	0.03001		0.213419	1.27746	3.66791	3.23436	1.02395
2014	390.535	99.0788	94.8219	196.634	390.535	1.34526	673.761	0.03014		0.2537	0.2428	0.5035		60.9707	71.879	157.585		2.59994	4.13295	5.03558		0.955489	1.41899	1.61653		63.811	50.655	97.4838		0.666404	1.05934	1.29069		-0.405859	0.0576431	0.255181		290.305	0.00199664	1.72522	12957.4	0.03014		0.232012	1.37968	3.124	3.79375	1.02839
2015	416.967	105.243	90.9406	220.784	416.967	1.16522	759.43	0.030087		0.2524	0.2181	0.5295		67.1345	67.9977	181.735		2.76169	3.96378	5.65403		1.01584	1.3772	1.73237		66.0876	49.374	104.906		0.662989	0.951571	1.35734		-0.410997	-0.0496413	0.30553		357.845	0.00153433	1.82132	13858.7	0.030087		0.28599	1.06022	3.29801	4.05766	1.02658
2016	461.342	109.753	105.14	246.495	461.342	1.16785	865.609	0.030312		0.2379	0.2279	0.5343		71.6453	82.197	207.446		2.88006	4.58267	6.31246		1.05781	1.52228	1.84253		67.7299	53.9959	112.588		0.624901	0.994328	1.36965		-0.470161	-0.00568805	0.314554		395.036	0.00134916	1.87628	15219.8	0.030312		0.315713	0.932272	3.39754	4.45616	1.03426
2017	491.432	90.8658	114.356	286.21	491.432	1.31791	507.804	0.030315		0.1849	0.2327	0.5824		52.7578	91.4134	247.161		2.38443	4.98438	7.32951		0.868958	1.60631	1.99191		60.7138	56.9089	124.083		0.485684	1.01527	1.49295		-0.722197	0.0151551	0.400754		372.886	0.00259532	1.03331	16210.9	0.030315		0.298011	1.79337	1.87111	4.74633	1.03436
2018	515.973	94.9906	113.72	307.262	515.973	1.39573	597.926	0.0304		0.1841	0.2204	0.5955		56.8825	90.7775	268.213		2.49266	4.95667	7.86862		0.913352	1.60073	2.06288		62.2789	56.7099	130.018		0.483583	0.961606	1.52653		-0.726533	-0.0391509	0.422998		369.679	0.00233429	1.15883	16972.8	0.0304		0.295448	1.61299	2.09839	4.96942	1.03726
甘孜
2007	78.87	19.76	28.74	30.37	78.87	0.2173	98.9808	0.009546		0.250539	0.364397	0.385064																										362.954	0.00219538	1.25499	8262.1	0.009546
2008	101.802	25.6671	37.4718	38.6631	101.802	0.288836	133.095	0.00983		0.252128	0.368085	0.379787		5.9071	8.7318	8.2931		1.29894	1.30382	1.27307		0.26155	0.265299	0.24143		22.5849	32.9131	34.3499		1.00634	1.01012	0.986296		0.0063215	0.0100699	-0.0137984		352.456	0.00217016	1.30739	10356.3	0.00983		0.971075	0.988512	1.04175	1.25347	1.02975
2009	117.308	28.9405	39.7548	48.6132	117.308	0.324315	182.014	0.01015		0.246704	0.338891	0.414405		9.18047	11.0148	18.2432		1.4646	1.38326	1.6007		0.381581	0.32444	0.470439		24.059	33.9501	38.779		0.984694	0.930005	1.0762		-0.0154242	-0.0725656	0.0734337		361.711	0.00178181	1.55159	11557.5	0.01015		0.996574	0.811622	1.23634	1.39885	1.06327
2010	149.174	34.9405	54.5543	59.6794	149.174	0.422638	256.39	0.01092		0.234226	0.365709	0.400065		15.1805	25.8143	29.3094		1.76824	1.8982	1.96508		0.569986	0.640906	0.675531		26.6331	40.2778	43.3871		0.93489	1.0036	1.03896		-0.0673269	0.00359289	0.0382177		352.96	0.00164842	1.71873	13660.6	0.01092		0.972463	0.750858	1.36952	1.65341	1.14393
2011	200.766	49.7233	76.1281	74.9147	200.766	0.649964	325.156	0.011		0.247668	0.379188	0.373144		29.9633	47.3881	44.5447		2.51636	2.64886	2.46673		0.922814	0.974128	0.902895		32.4695	48.6467	49.3354		0.988541	1.04059	0.969044		-0.0115255	0.0397879	-0.0314449		308.888	0.00199893	1.61958	18251.5	0.011		0.851038	0.910518	1.29051	2.20906	1.15232
2012	240.533	59.2193	93.6184	87.6951	240.533	0.779924	444.214	0.01122		0.2462	0.389213	0.364587		39.4593	64.8784	57.3251		2.99693	3.25743	2.88756		1.09759	1.18094	1.06041		35.9509	54.9381	54.0593		0.982684	1.0681	0.946822		-0.0174681	0.0658816	-0.0546447		308.405	0.00175574	1.84679	21437.9	0.01122		0.849708	0.799745	1.47156	2.59472	1.17536
2013	287.878	67.699	115.569	104.61	287.878	0.933937	582.182	0.011378		0.235165	0.401451	0.363383		47.939	86.8289	74.2401		3.42606	4.02119	3.44452		1.23141	1.39158	1.23678		38.9301	62.3961	60.0267		0.938639	1.10169	0.943696		-0.0633246	0.0968416	-0.0579513		308.241	0.0016042	2.02232	25301.3	0.011378		0.849257	0.730718	1.61143	3.06233	1.19191
2014	302.089	74.5253	112.767	114.797	302.089	1.20932	680.277	0.011479		0.2467	0.373289	0.380011		54.7653	84.0266	84.4269		3.77152	3.92368	3.77995		1.32748	1.36703	1.32971		41.2551	61.4665	63.4928		0.984677	1.0244	0.986876		-0.0154415	0.02411	-0.0132104		249.801	0.00177769	2.25191	26316.6	0.011479		0.688243	0.809741	1.79437	3.18522	1.20249
2015	319.591	81.6229	113.696	124.272	319.591	1.19427	632.805	0.011649		0.255398	0.355755	0.388847		61.8629	84.956	93.9021		4.13072	3.95602	4.09194		1.41845	1.37524	1.40902		43.613	61.7755	66.6436		1.01939	0.976283	1.00982		0.0192093	-0.0240025	0.00977674		267.605	0.00188726	1.98005	27435.1	0.011649		0.737295	0.859651	1.57774	3.32059	1.2203
2016	352.318	90.8697	126.807	134.641	352.318	1.36006	671.947	0.011805		0.25792	0.359922	0.382158		71.1097	98.0668	104.271		4.59867	4.4122	4.43336		1.52577	1.48437	1.48916		46.6059	66.066	70.0202		1.02946	0.987718	0.992454		0.0290351	-0.0123578	-0.00757445		259.046	0.00202405	1.90722	29844.8	0.011805		0.713716	0.921962	1.51971	3.61225	1.23664
2017	409.739	96.034	162.673	151.031	409.739	1.26713	671.912	0.011863		0.234379	0.397017	0.368604		76.274	133.933	120.661		4.86002	5.66017	4.97305		1.58104	1.73345	1.60403		48.2428	77.2638	75.2238		0.935498	1.08952	0.957254		-0.0666764	0.0857354	-0.0436862		323.358	0.00188586	1.63986	34539.2	0.011863		0.890907	0.859016	1.30667	4.18044	1.24272
2018	465.857	104.738	194.822	166.297	465.857	1.7716	705.07	0.01196		0.224828	0.418201	0.356971		84.9778	166.082	135.927		5.30049	6.77876	5.47571		1.6678	1.91379	1.70032		50.952	86.7813	79.9421		0.897379	1.14765	0.927044		-0.108277	0.137717	-0.0757547		262.958	0.00251266	1.51349	38951.2	0.01196		0.724494	1.14452	1.20598	4.71445	1.25288
成都
2007	3324.17	236.016	1502.52	1585.63	3324.17	18.3511	2390.05	0.11123		0.071	0.452	0.477																										181.143	0.00767814	0.71899	29885.6	0.11123
2008	4068.73	280.743	1896.03	1891.96	4068.73	23.4518	3122.62	0.1125		0.069	0.466	0.465		44.7265	393.505	306.332		1.18951	1.2619	1.19319		0.173538	0.232615	0.176632		257.733	1691.66	1734.29		0.971831	1.03097	0.974843		-0.0285734	0.0305035	-0.0254791		173.494	0.00751028	0.767468	36166.5	0.1125		0.957773	0.978138	1.06742	1.21017	1.01142
2009	4710.3	277.908	2096.08	2336.31	4710.3	21.6123	4197.54	0.11396		0.059	0.445	0.496		41.8917	593.559	750.68		1.17749	1.39504	1.47343		0.163389	0.332924	0.387591		256.392	1782.87	1936.78		0.830986	0.984513	1.03983		-0.185142	-0.0156079	0.0390594		217.945	0.0051488	0.891141	41332.9	0.11396		1.20317	0.670579	1.23943	1.38304	1.02454
2010	5981.63	305.063	2673.79	3002.78	5981.63	29.5966	4585.21	0.11491		0.051	0.447	0.502		69.047	1171.26	1417.15		1.29255	1.77953	1.89375		0.256619	0.576349	0.638557		269.065	2032.21	2219.3		0.71831	0.988938	1.05241		-0.330854	-0.0111236	0.0510836		202.105	0.00645479	0.766549	52054.9	0.11491		1.11572	0.840672	1.06615	1.74181	1.03308
2011	7784.76	373.668	3565.42	3845.67	7784.76	36.649	5673.55	0.11396		0.048	0.458	0.494		137.652	2062.89	2260.04		1.58323	2.37295	2.42533		0.459469	0.864135	0.885967		299.59	2387.24	2550.93		0.676056	1.01327	1.03564		-0.391479	0.013187	0.035019		212.414	0.00645962	0.728803	68311.3	0.11396		1.17263	0.8413	1.01365	2.28576	1.02454
2012	9520.68	409.389	4436.64	4674.66	9520.68	42.3358	6890.06	0.11734		0.043	0.466	0.491		173.373	2934.11	3089.03		1.73458	2.95279	2.94814		0.550767	1.08275	1.08117		314.785	2709.87	2857.1		0.605634	1.03097	1.02935		-0.50148	0.0305035	0.0289276		224.885	0.00614448	0.723694	81137.6	0.11734		1.24148	0.800257	1.00654	2.71494	1.05493
2013	10985.6	428.439	5042.4	5514.78	10985.6	53.4269	7840.51	0.1188		0.039	0.459	0.502		192.423	3539.87	3929.15		1.8153	3.35595	3.47798		0.596249	1.21073	1.24645		322.723	2923.74	3152.27		0.549296	1.01549	1.05241		-0.599118	0.015368	0.0510836		205.62	0.00681421	0.713707	92471.5	0.1188		1.13512	0.887482	0.992652	3.09419	1.06806
2014	12286.2	454.591	5565.67	6265.98	12286.2	55.0292	8088.18	0.12107		0.037	0.453	0.51		218.575	4063.14	4680.36		1.9261	3.70421	3.95173		0.655498	1.30947	1.37415		333.449	3102.89	3405.99		0.521127	1.00221	1.06918		-0.651762	0.00220995	0.0668942		223.268	0.00680365	0.658312	101481	0.12107		1.23255	0.886107	0.915606	3.39564	1.08847
2015	13341	466.937	5830.04	7044.07	13341	62.3885	8654.65	0.12281		0.035	0.437	0.528		230.921	4327.51	5458.44		1.97841	3.88016	4.44245		0.682294	1.35588	1.49121		338.447	3191.67	3660.42		0.492958	0.966814	1.10692		-0.707332	-0.033749	0.10158		213.838	0.00720867	0.648723	108632	0.12281		1.1805	0.938857	0.90227	3.63492	1.10411
2016	15362.8	599.148	6605.99	8157.63	15362.8	46.7736	10566.3	0.13989		0.039	0.43	0.531		363.132	5103.46	6572		2.53859	4.39659	5.14473		0.931608	1.48083	1.63797		389.79	3446.35	4012.28		0.549296	0.951327	1.11321		-0.599118	-0.049897	0.107246		328.449	0.00442669	0.687785	109820	0.13989		1.81321	0.576532	0.956599	3.67469	1.25766
2017	17883.6	643.808	7725.69	9514.05	17883.6	51.2681	12108.6	0.14353		0.036	0.432	0.532		407.792	6223.17	7928.42		2.72781	5.14181	6.00017		1.0035	1.6374	1.79179		406.369	3800.63	4424.86		0.507042	0.955752	1.1153		-0.679161	-0.0452566	0.109127		348.825	0.00423402	0.677081	124598	0.14353		1.92569	0.551438	0.94171	4.16917	1.29039
2018	20031.4	681.069	8513.37	10837	20031.4	61.1387	13505.9	0.14781		0.034	0.425	0.541		445.053	7010.84	9251.38		2.88569	5.66604	6.83452		1.05976	1.73449	1.92199		419.955	4042.02	4813.45		0.478873	0.940265	1.13417		-0.736319	-0.061593	0.125903		327.64	0.0045268	0.674237	135522	0.14781		1.80874	0.58957	0.937755	4.53469	1.32887
德阳
2007	648.4	122.42	356.1	169.88	648.4	0.79	164.87	0.03853		0.188803	0.549198	0.261999																										820.759	0.00479165	0.254272	16828.4	0.03853
2008	721.625	134.37	398.117	189.138	721.625	1.44317	227.252	0.03874		0.186205	0.551695	0.2621		11.9503	42.017	19.258		1.09762	1.11799	1.11336		0.0931418	0.111534	0.107385		128.302	376.718	179.337		0.986239	1.00455	1.00039		-0.0138564	0.00453604	0.000386404		500.029	0.00635051	0.314917	18627.4	0.03874		0.609227	1.32533	1.2385	1.1069	1.00545
2009	845.753	144.536	477.094	224.124	845.753	1.17121	810.736	0.03884		0.170896	0.564105	0.264999		22.1158	120.994	54.2437		1.18065	1.33977	1.31931		0.166069	0.292502	0.277106		133.172	413.652	195.751		0.905154	1.02714	1.01145		-0.0996507	0.0267817	0.0113859		722.12	0.00144462	0.958597	21775.3	0.03884		0.87982	0.301487	3.76996	1.29396	1.00805
2010	1031.04	170.537	596.151	264.255	1031.04	1.04272	672.903	0.03892		0.165402	0.578202	0.256298		48.1168	240.051	94.3748		1.39305	1.67411	1.55554		0.331493	0.515283	0.441821		145.152	465.863	213.604		0.876056	1.05281	0.978243		-0.132326	0.0514639	-0.0219975		988.805	0.00154958	0.652643	26491.4	0.03892		1.20474	0.323391	2.56671	1.5742	1.01012
2011	1345.48	210.257	807.231	328.055	1345.48	1.88112	768.986	0.03905		0.156269	0.599956	0.243819		87.8369	451.131	158.175		1.7175	2.26687	1.9311		0.540872	0.818398	0.658088		162.399	551.236	240.355		0.82768	1.09242	0.930612		-0.189128	0.0883973	-0.0719127		715.256	0.00244624	0.571532	34455.4	0.03905		0.871456	0.51052	2.24772	2.04745	1.0135
2012	1546.21	234.347	930.371	381.492	1546.21	2.75243	833.169	0.03915		0.151562	0.601711	0.246727		111.927	574.271	211.612		1.91429	2.61267	2.24566		0.649346	0.960372	0.808998		172.369	597.967	261.573		0.802753	1.09562	0.941711		-0.219709	0.0913176	-0.060057		561.762	0.00330357	0.538845	39494.5	0.03915		0.684442	0.689442	2.11917	2.34689	1.01609
2013	1733.21	241.604	1040.96	450.641	1733.21	3.1538	1002.41	0.0392		0.139397	0.600599	0.260004		119.184	684.863	280.761		1.97357	2.92323	2.6527		0.679843	1.07269	0.975579		175.311	638.454	287.789		0.73832	1.09359	0.992386		-0.303378	0.0894682	-0.00764273		549.561	0.00314622	0.578356	44214.5	0.0392		0.669576	0.656604	2.27456	2.62737	1.01739
2014	1904.42	250.459	1136.96	517.002	1904.42	4.54755	1124.12	0.03925		0.131515	0.597011	0.271474		128.039	780.862	347.122		2.0459	3.19282	3.04334		0.715839	1.1609	1.11295		178.866	672.633	311.892		0.696569	1.08706	1.03617		-0.361588	0.0834768	0.0355276		418.78	0.00404543	0.590268	48520.3	0.03925		0.510235	0.844265	2.3214	2.88323	1.01869
2015	2028.87	263.149	1141.77	623.945	2028.87	3.31521	1240.42	0.039		0.129702	0.562764	0.307534		140.729	785.674	454.065		2.14956	3.20633	3.67286		0.765262	1.16513	1.30097		183.896	674.325	349.02		0.686971	1.0247	1.1738		-0.375463	0.0244013	0.160245		611.988	0.00267265	0.611385	52022.2	0.039		0.745636	0.557772	2.40445	3.09133	1.0122
2016	2255.05	282.452	1256.43	716.103	2255.05	2.69262	1447.75	0.03917		0.125253	0.557163	0.317555		160.032	900.329	546.223		2.30724	3.5283	4.21534		0.836051	1.26082	1.43873		191.414	714.084	379.656		0.663406	1.0145	1.21205		-0.410368	0.0143985	0.192313		837.491	0.00185987	0.642004	57570.8	0.03917		1.02039	0.388147	2.52487	3.42104	1.01661
2017	2543.01	296.261	1221.66	1025.09	2543.01	2.73686	1701.02	0.03877		0.1165	0.4804	0.4031		173.841	865.564	855.209		2.42004	3.43068	6.03419		0.883783	1.23276	1.79744		196.701	702.136	475.792		0.617045	0.87473	1.53856		-0.482814	-0.13384	0.430845		929.171	0.00160896	0.668899	65592.3	0.03877		1.13209	0.335783	2.63064	3.8977	1.00623
2018	2923.28	321.561	1414.87	1186.85	2923.28	2.89176	1486.72	0.03868		0.11	0.484	0.406		199.141	1058.77	1016.97		2.6267	3.97323	6.98642		0.965729	1.37958	1.94397		206.208	767.457	523.143		0.582617	0.881285	1.54963		-0.540225	-0.126374	0.438013		1010.9	0.00194506	0.50858	75576	0.03868		1.23166	0.405926	2.00014	4.49097	1.00389
广元
2007	208.46	60.4534	74.4202	73.5864	208.46	0.2558	120.433	0.03074		0.29	0.357	0.353																										814.934	0.00212401	0.577726	6781.39	0.03074
2008	222.863	66.6359	76.6647	79.5619	222.863	0.348664	162.338	0.03104		0.299	0.344	0.357		6.18252	2.24451	5.97557		1.10227	1.03016	1.0812		0.0973709	0.0297141	0.078076		63.4945	75.5369	76.5353		1.03103	0.963585	1.01133		0.0305627	-0.0370941	0.0112677		639.19	0.00214777	0.728421	7179.85	0.03104		0.784346	1.01119	1.26084	1.05876	1.00976
2009	261.705	70.1369	88.718	102.85	261.705	0.625719	424.894	0.03127		0.268	0.339	0.393		9.68351	14.2977	29.2636		1.16018	1.19212	1.39768		0.148576	0.175735	0.334812		65.1753	81.3598	87.4032		0.924138	0.94958	1.11331		-0.0788939	-0.0517357	0.107342		418.246	0.00147265	1.62356	8369.2	0.03127		0.513228	0.693335	2.81026	1.23414	1.01724
2010	320.77	76.3434	125.1	119.327	320.77	0.509155	478.513	0.03109		0.238	0.39	0.372		15.89	50.6803	45.7402		1.26285	1.681	1.62159		0.233368	0.51939	0.483404		68.0896	97.5766	94.621		0.82069	1.09244	1.05382		-0.19761	0.088411	0.0524258		630.006	0.00106404	1.49176	10317.5	0.03109		0.773076	0.500957	2.58213	1.52144	1.01139
2011	423.476	88.083	188.87	146.523	423.476	0.760292	525.089	0.03112		0.208	0.446	0.346		27.6296	114.45	72.9363		1.45704	2.53789	1.99117		0.376407	0.931333	0.688721		73.4036	122.888	105.901		0.717241	1.2493	0.98017		-0.332343	0.222583	-0.0200293		556.991	0.00144793	1.23995	13607.8	0.03112		0.68348	0.681698	2.14626	2.00664	1.01236
2012	501.649	98.3233	235.775	167.551	501.649	0.89581	551.577	0.03117		0.196	0.47	0.334		37.8699	161.355	93.9645		1.62643	3.16816	2.27693		0.486388	1.15315	0.822827		77.8594	139.925	114.197		0.675862	1.31653	0.946176		-0.391766	0.274997	-0.0553271		559.995	0.00162409	1.09953	16094	0.03117		0.687167	0.764635	1.9032	2.37326	1.01399
2013	571.368	103.989	274.828	192.551	571.368	1.27623	595.973	0.03102		0.182	0.481	0.337		43.5356	200.408	118.965		1.72015	3.69292	2.61667		0.542412	1.30642	0.961901		80.2629	153.403	123.677		0.627586	1.34734	0.954674		-0.465874	0.298131	-0.0463851		447.7	0.00214142	1.04306	18419.3	0.03102		0.54937	1.0082	1.80546	2.71616	1.00911
2014	635.469	110.572	303.119	221.779	635.469	1.39588	630.469	0.03101		0.174	0.477	0.349		50.1182	228.698	148.192		1.82904	4.07307	3.01385		0.60379	1.4044	1.10322		83.0059	162.845	134.327		0.6	1.33613	0.988669		-0.510826	0.289781	-0.0113961		455.246	0.00221403	0.992133	20492.4	0.03101		0.55863	1.04238	1.71731	3.02185	1.00878
2015	692.421	114.249	326.823	251.349	692.421	1.19343	667.029	0.03053		0.165	0.472	0.363		53.796	252.402	177.762		1.88988	4.39158	3.4157		0.636511	1.47969	1.22838		84.517	170.578	144.713		0.568966	1.32213	1.02833		-0.563935	0.279243	0.0279348		580.192	0.00178918	0.963328	22680	0.03053		0.71195	0.842361	1.66745	3.34445	0.993169
2016	769.185	123.839	358.44	286.906	769.185	1.33067	720.637	0.03048		0.161	0.466	0.373		63.3854	284.02	213.32		2.0485	4.81644	3.8989		0.717108	1.57203	1.36069		88.3903	180.67	156.773		0.555172	1.30532	1.05666		-0.588477	0.26645	0.0551104		578.043	0.00184652	0.936884	25235.7	0.03048		0.709314	0.869357	1.62167	3.72132	0.991542
2017	866.851	133.495	387.482	345.874	866.851	1.16358	846.759	0.03026		0.154	0.447	0.399		73.0417	313.062	272.287		2.20823	5.20668	4.70024		0.792192	1.64994	1.54761		92.202	189.741	175.94		0.531034	1.2521	1.13031		-0.632928	0.224823	0.122493		744.988	0.00137415	0.976821	28646.8	0.03026		0.914171	0.646963	1.6908	4.22432	0.984385
2018	964.63	141.801	431.19	391.64	964.63	1.06249	981.61	0.03005		0.147	0.447	0.406		81.3473	356.77	318.054		2.34562	5.79399	5.32218		0.852549	1.75682	1.67188		95.4165	203.077	190.237		0.506897	1.2521	1.15014		-0.679448	0.224823	0.139885		907.892	0.0010824	1.0176	32100.8	0.03005		1.11407	0.509603	1.76139	4.73367	0.977554
雅安
2007	175.86	38.3061	83.8656	53.6883	175.86	0.3	141.856	0.0149987		0.217822	0.476888	0.30529																										586.2	0.00211483	0.80664	11725	0.0149987
2008	212.543	45.9336	106.68	59.9389	212.543	0.46506	205.149	0.0149619		0.216115	0.501923	0.282009		7.62745	22.8144	6.25066		1.19912	1.27204	1.11642		0.181586	0.240618	0.110132		42.0045	94.8157	56.7563		0.992163	1.0525	0.923742		-0.00786742	0.0511643	-0.0793223		457.022	0.00226693	0.965216	14205.6	0.0149619		0.779634	1.07192	1.19659	1.21156	0.997547
2009	245.395	45.8918	127.506	71.9973	245.395	0.35845	342.979	0.0152521		0.187012	0.519594	0.293393		7.58571	43.6402	18.309		1.19803	1.52036	1.34102		0.180677	0.418947	0.293433		41.9848	104.167	62.3957		0.858556	1.08955	0.961032		-0.152503	0.0857662	-0.0397475		684.6	0.00104511	1.39766	16089.3	0.0152521		1.16786	0.494182	1.73269	1.37222	1.01689
2010	305.49	53.2747	168.268	83.9473	305.49	0.454386	395.181	0.0151761		0.174391	0.550813	0.274796		14.9685	84.4022	30.259		1.39076	2.0064	1.56361		0.329851	0.696341	0.446994		45.3797	121.208	67.6944		0.800613	1.15502	0.900114		-0.222377	0.144113	-0.105234		672.313	0.00114982	1.2936	20129.7	0.0151761		1.1469	0.543694	1.60369	1.71681	1.01183
2011	393.442	63.905	225.168	104.37	393.442	1.39025	383.146	0.0151224		0.162425	0.572302	0.265273		25.5989	141.302	50.6813		1.66827	2.68487	1.94399		0.511788	0.987631	0.664744		50.0186	143.072	76.2419		0.74568	1.20008	0.868921		-0.293458	0.182384	-0.140503		283.002	0.00362851	0.973829	26017.1	0.0151224		0.482774	1.71575	1.20727	2.21894	1.00825
2012	458.92	69.6249	269.276	120.019	458.92	2.972	411.828	0.0152177		0.151715	0.58676	0.261525		31.3187	185.411	66.3307		1.81759	3.21081	2.23548		0.597512	1.16652	0.804455		52.4153	158.943	82.4542		0.696508	1.23039	0.856644		-0.361676	0.207334	-0.154732		154.415	0.00721659	0.897386	30156.9	0.0152177		0.263416	3.41238	1.1125	2.57202	1.0146
2013	494.415	74.8064	284.191	135.418	494.415	1.49743	417.354	0.0153007		0.151303	0.574802	0.273895		36.5002	200.325	81.7297		1.95286	3.38865	2.5223		0.669293	1.22043	0.925171		54.5355	164.143	88.3401		0.694617	1.20532	0.897164		-0.364395	0.186743	-0.108516		330.176	0.00358791	0.844138	32313.2	0.0153007		0.563248	1.69655	1.04649	2.75592	1.02014
2014	557.923	80.3324	318.723	158.867	557.923	4.07007	568.802	0.015387		0.143985	0.571268	0.284747		42.0262	234.858	105.179		2.09712	3.80041	2.95906		0.740563	1.33511	1.08487		56.7491	175.909	96.9503		0.661021	1.19791	0.932711		-0.41397	0.180576	-0.0696599		137.079	0.00715551	1.0195	36259.4	0.015387		0.233844	3.3835	1.26388	3.09248	1.02589
2015	614.879	88.6264	343.69	182.563	614.879	2.9961	650.153	0.0154531		0.144136	0.558956	0.296908		50.3203	259.825	128.874		2.31364	4.09811	3.40042		0.83882	1.41053	1.2239		59.9894	184.204	105.298		0.661716	1.17209	0.972544		-0.412918	0.158788	-0.0278398		205.227	0.00460829	1.05737	39790.1	0.0154531		0.350097	2.17904	1.31083	3.39361	1.03029
2016	680.525	95.5653	363.468	221.492	680.525	1.17591	687.387	0.0154331		0.140429	0.534099	0.325473		57.2592	279.602	167.804		2.49478	4.33393	4.12553		0.9142	1.46648	1.41719		62.6331	190.663	118.406		0.644696	1.11997	1.06611		-0.438977	0.113298	0.0640164		578.722	0.0017107	1.01008	44095.1	0.0154331		0.987244	0.808906	1.25221	3.76077	1.02896
2017	764.241	114.025	287.202	363.014	764.241	2.01314	584.798	0.0153878		0.1492	0.3758	0.475		75.7186	203.336	309.326		2.97667	3.42455	6.76152		1.09081	1.23097	1.91125		69.4153	165.184	161.845		0.684964	0.788025	1.5559		-0.37839	-0.238225	0.442053		379.626	0.00344246	0.765201	49665.5	0.0153878		0.647605	1.62777	0.948627	4.23586	1.02594
2018	834.743	110.854	391.494	332.395	834.743	1.98059	599.944	0.0153888		0.1328	0.469	0.3982		72.5477	307.629	278.706		2.89389	4.66812	6.19119		1.0626	1.54076	1.82313		68.2736	199.661	152.873		0.609673	0.983459	1.30433		-0.494833	-0.0166794	0.265692		421.461	0.00330129	0.718717	54243.4	0.0153888		0.718972	1.56102	0.891001	4.6263	1.02601
绵阳
2007	673.5	144.6	301.79	227.1	673.5	1.81	235.17	0.0493768		0.214699	0.448092	0.337194																										372.099	0.00769656	0.349176	13640	0.0493768
2008	780.318	165.973	348.18	266.165	780.318	1.806	343.549	0.0495044		0.2127	0.446203	0.341097		21.3735	46.39	39.0645		1.14781	1.15372	1.17201		0.137857	0.142988	0.158724		155.041	324.432	246.116		0.990687	0.995784	1.01158		-0.00935671	-0.00422536	0.0115106		432.07	0.00525688	0.440269	15762.6	0.0495044		1.16117	0.683017	1.26088	1.15562	1.00258
2009	872.374	166.706	399.549	306.118	872.374	1.47847	853.196	0.0495961		0.191095	0.458003	0.350903		22.1059	97.7595	79.0185		1.15288	1.32393	1.34795		0.14226	0.280606	0.298582		155.391	348.387	264.646		0.890056	1.02212	1.04066		-0.11647	0.0218762	0.0398517		590.05	0.00173286	0.978017	17589.6	0.0495961		1.58573	0.225148	2.80093	1.28956	1.00444
2010	1056.06	183.119	515.043	357.902	1056.06	2.09889	902.914	0.0478841		0.173398	0.487701	0.338902		38.519	213.253	130.802		1.26638	1.70663	1.57596		0.236165	0.534519	0.454867		163.102	398.962	287.56		0.807631	1.08839	1.00506		-0.21365	0.0847033	0.00505178		503.154	0.00232457	0.854981	22054.6	0.0478841		1.3522	0.302027	2.44857	1.6169	0.969769
2011	1371.88	229.855	711.334	430.705	1371.88	3.106	1016.3	0.0461701		0.167547	0.51851	0.313952		85.2546	409.544	203.605		1.58959	2.35705	1.89654		0.463476	0.857411	0.640032		183.946	477.652	318.116		0.780379	1.15715	0.931072		-0.247975	0.14596	-0.0714185		441.687	0.00305619	0.740806	29713.7	0.0461701		1.18701	0.397086	2.12158	2.17842	0.935055
2012	1596.87	259.961	837.583	499.322	1596.87	4.88766	1020.54	0.0463006		0.162795	0.524517	0.312688		115.361	535.793	272.222		1.7978	2.77538	2.19869		0.586561	1.02079	0.78786		196.674	524.881	345.52		0.758245	1.17056	0.927326		-0.276749	0.157479	-0.0754504		326.714	0.0047893	0.639087	34489.1	0.0463006		0.878028	0.622265	1.83027	2.52853	0.937698
2013	1779.28	292.158	914.196	572.931	1779.28	6.80658	122.4	0.0465832		0.1642	0.5138	0.322001		147.558	612.406	345.831		2.02045	3.02924	2.52281		0.703322	1.10831	0.925375		209.801	552.556	373.72		0.764788	1.14664	0.954943		-0.268156	0.136835	-0.0461033		261.407	0.0556094	0.0687916	38195.8	0.0465832		0.702518	7.22523	0.197011	2.80028	0.943423
2014	1956.96	306.745	997.539	652.681	1956.96	9.4928	1338.22	0.0470794		0.156745	0.509738	0.333517		162.145	695.749	425.581		2.12133	3.30541	2.87398		0.752044	1.19556	1.0557		215.605	581.944	403.127		0.730068	1.13757	0.989096		-0.314618	0.128898	-0.0109642		206.152	0.00709359	0.683826	41567.3	0.0470794		0.554025	0.921657	1.9584	3.04746	0.953471
2015	2137.74	326.948	1079.89	730.903	2137.74	5.8652	1450.98	0.0475564		0.152941	0.505155	0.341904		182.348	778.101	503.803		2.26105	3.57829	3.21842		0.81583	1.27488	1.16889		223.512	610.331	431.01		0.712349	1.12735	1.01397		-0.339187	0.119866	0.0138729		364.479	0.00404223	0.678745	44951.8	0.0475564		0.97952	0.5252	1.94385	3.29558	0.963131
2016	2338.12	357.778	1144.57	835.513	2338.12	6.43193	1622.22	0.0479142		0.15302	0.489527	0.357344		213.178	842.782	608.413		2.47426	3.79261	3.67905		0.905941	1.33305	1.30266		235.311	632.219	467.056		0.712715	1.09247	1.05976		-0.338673	0.0884409	0.0580418		363.518	0.0039649	0.693813	48798	0.0479142		0.976937	0.515152	1.987	3.57756	0.970379
2017	2700.57	194.171	1235.51	1270.62	2700.57	7.98216	1869.85	0.0482332		0.0719	0.4575	0.4705		49.5711	933.722	1043.52		1.34282	4.09394	5.59498		0.294768	1.40951	1.72187		168.17	662.445	606.039		0.334887	1.021	1.39534		-1.09396	0.0207782	0.333138		338.326	0.00426887	0.692392	55989.9	0.0482332		0.909235	0.554646	1.98293	4.10483	0.976838
2018	3064.71	401.477	1235.08	1428.15	3064.71	33.9784	2058.12	0.0484617		0.131	0.403	0.466		256.877	933.288	1201.05		2.77647	4.09251	6.28866		1.02118	1.40916	1.83875		251.549	662.302	653.192		0.610156	0.899369	1.38199		-0.494041	-0.106062	0.323528		90.1959	0.0165094	0.671554	63239.9	0.0484617		0.242397	2.14504	1.92325	4.63635	0.981466
西宁
2007	342.46	14.9313	177.292	150.34	342.46	0.82	178.914	0.021536		0.0436	0.5177	0.439																										417.634	0.00458321	0.522437	15901.7	0.021536
2008	456.81	20.7848	246.038	189.987	456.81	1.52562	239.453	0.021779		0.0455	0.5386	0.4159		5.85358	68.7461	39.6472		1.39204	1.38776	1.26372		0.330767	0.327689	0.234057		17.697	209.791	169.391		1.04358	1.04037	0.94738		0.0426552	0.0395773	-0.0540546		299.426	0.00637127	0.524186	20974.8	0.021779		0.716957	1.39013	1.00335	1.31902	1.01128
2009	554.085	21.0552	275.934	257.096	554.085	2.28901	345.058	0.02205		0.038	0.498	0.464		6.12398	98.6429	106.756		1.41015	1.55639	1.71009		0.343693	0.442368	0.536549		17.8182	222.988	198.967		0.87156	0.961947	1.05695		-0.137471	-0.0387958	0.0553851		242.063	0.0066337	0.622753	25128.6	0.02205		0.579605	1.44739	1.19202	1.58024	1.02387
2010	726.018	28.3147	370.269	327.434	726.018	0.758744	465.711	0.022087		0.039	0.51	0.451		13.3835	192.978	177.094		1.89634	2.08848	2.17796		0.639925	0.736435	0.778389		20.9141	262.043	227.514		0.894495	0.985127	1.02733		-0.111496	-0.0149852	0.0269679		956.869	0.00162922	0.641459	32870.9	0.022087		2.29116	0.355475	1.22782	2.06712	1.02559
2011	941.358	32.9475	502.685	405.725	941.358	0.420051	644.923	0.02228		0.035	0.534	0.431		18.0163	325.394	255.385		2.20661	2.83536	2.69872		0.79146	1.04217	0.992777		22.7634	312.227	257.243		0.802752	1.03149	0.981777		-0.219709	0.0309999	-0.0183913		2241.06	0.000651319	0.685098	42251.3	0.02228		5.36608	0.14211	1.31135	2.65702	1.03455
2012	1067.62	39.5018	550.89	477.225	1067.62	1.56538	878.691	0.022474		0.037	0.516	0.447		24.5706	373.599	326.885		2.64558	3.10726	3.1743		0.97289	1.13374	1.15509		25.2552	329.528	282.995		0.848624	0.996716	1.01822		-0.164139	-0.00328916	0.0180592		682.018	0.00178149	0.823039	47504.5	0.022474		1.63305	0.388699	1.57538	2.98738	1.04355
2013	1274.12	47.1426	670.189	556.792	1274.12	2.16679	1205	0.022676		0.037	0.526	0.437		32.2113	492.897	406.452		3.15731	3.78015	3.70355		1.14972	1.32976	1.30929		28.0167	370.665	310.436		0.848624	1.01603	0.995444		-0.164139	0.0159053	-0.00456622		588.024	0.00179816	0.945749	56188.2	0.022676		1.40799	0.392337	1.81026	3.53346	1.05293
2014	1426.59	49.9305	710.44	666.216	1426.59	2.49503	1574.94	0.022907		0.035	0.498	0.467		34.9992	533.148	515.876		3.34403	4.00718	4.43139		1.20718	1.38809	1.48871		28.9927	384.088	346.524		0.802752	0.961947	1.06378		-0.219709	-0.0387958	0.0618298		571.77	0.00158421	1.10399	62277.3	0.022907		1.36907	0.345655	2.11315	3.91638	1.06366
2015	1552.58	51.2352	745.24	756.108	1552.58	2.71244	1778.04	0.0231		0.033	0.48	0.487		36.304	567.948	605.768		3.43141	4.20347	5.02932		1.23297	1.43591	1.61529		29.4443	395.532	375.022		0.756881	0.927178	1.10934		-0.27855	-0.0756098	0.103765		572.393	0.00152553	1.14521	67211.4	0.0231		1.37056	0.332851	2.19206	4.22667	1.07262
2016	1748.44	55.95	834.005	858.483	1748.44	2.10108	1960.16	0.023337		0.032	0.477	0.491		41.0188	656.713	708.143		3.74717	4.70414	5.71028		1.321	1.54844	1.74227		31.0512	424.112	406.449		0.733945	0.921383	1.11845		-0.309321	-0.0818794	0.111945		832.162	0.00107189	1.12109	74921.3	0.023337		1.99256	0.233873	2.14589	4.71151	1.08363
2017	1832.32	60.4664	793.393	978.457	1832.32	2.241	2281.69	0.02355		0.033	0.433	0.534		45.5352	616.101	828.117		4.04966	4.47508	6.5083		1.39863	1.49852	1.87308		32.5569	411.139	442.116		0.756881	0.836392	1.2164		-0.27855	-0.178658	0.195896		817.633	0.000982168	1.24525	77805.4	0.02355		1.95777	0.214297	2.38354	4.89288	1.09352
2018	1883.99	67.8235	685.771	1130.39	1883.99	3.45746	1160.69	0.023711		0.036	0.364	0.6		52.8922	508.479	980.051		4.54238	3.86804	7.5189		1.51345	1.35275	2.01742		34.9481	375.886	485.794		0.825688	0.70311	1.36674		-0.191538	-0.352242	0.31243		544.904	0.00297881	0.61608	79456.2	0.023711		1.30474	0.649939	1.17924	4.9967	1.10099
海西
2007	202.36	5.66608	156.02	40.6137	202.36	0.2095	136.32	0.00374434		0.028	0.771	0.2007																										965.919	0.00153683	0.673651	54044.2	0.00374434
2008	304.778	7.92422	242.908	53.9456	304.778	0.285975	182.853	0.003811		0.026	0.797	0.177		2.25814	86.8882	13.332		1.39854	1.55691	1.32826		0.335426	0.4427	0.283872		6.73215	196.269	46.9647		0.928571	1.03372	0.881913		-0.074108	0.0331663	-0.125662		1065.75	0.00156396	0.599956	79973.1	0.003811		1.10335	1.01766	0.890604	1.47977	1.0178
2009	331.698	8.29245	259.388	64.0177	331.698	0.3598	227.703	0.00385899		0.025	0.782	0.193		2.62637	103.368	23.404		1.46352	1.66253	1.57626		0.380847	0.508343	0.455055		6.89611	203.344	51.4312		0.892857	1.01427	0.961634		-0.113329	0.0141664	-0.0391211		921.896	0.00158013	0.686476	85954.6	0.00385899		0.954424	1.02818	1.01904	1.59045	1.03062
2010	444.576	12.4481	351.66	80.4683	444.576	0.512828	280.194	0.00390743		0.028	0.791	0.181		6.78206	195.64	39.8547		2.19696	2.25395	1.98131		0.787074	0.812683	0.683759		8.6168	240.734	58.2876		1	1.02594	0.901844		0	0.0256096	-0.103314		866.912	0.00183026	0.63025	113777	0.00390743		0.8975	1.19093	0.935573	2.10526	1.04356
2011	623.629	17.4616	506.387	99.7807	623.629	0.291476	285.437	0.00395888		0.028	0.812	0.16		11.7955	350.368	59.1671		3.08178	3.24566	2.45683		1.12551	1.17732	0.898871		10.4802	297.598	65.8238		1	1.05318	0.79721		0	0.051812	-0.226637		2139.56	0.00102116	0.457702	157527	0.00395888		2.21505	0.66446	0.679435	2.91477	1.0573
2012	764.693	23.7055	622.46	118.527	764.693	0.807156	538.448	0.00403067		0.031	0.814	0.155		18.0394	466.44	77.9138		4.18375	3.98963	2.91841		1.43121	1.3837	1.07104		12.6043	337.097	72.7459		1.10714	1.05577	0.772297		0.101783	0.054272	-0.258386		947.392	0.00149904	0.704136	189719	0.00403067		0.980819	0.975414	1.04525	3.51043	1.07647
2013	773.661	27.8518	622.797	123.012	773.661	0.571684	643.931	0.004082		0.036	0.805	0.159		22.1857	466.778	82.3985		4.91553	3.99179	3.02884		1.5924	1.38424	1.10818		13.9323	337.209	74.3549		1.28571	1.0441	0.792227		0.251314	0.0431539	-0.232907		1353.3	0.000887803	0.832317	189530	0.004082		1.40105	0.577686	1.23553	3.50694	1.09018
2014	737.901	36.8951	547.523	153.483	737.901	1.46359	775.51	0.00412461		0.05	0.742	0.208		31.229	391.503	112.87		6.51157	3.50932	3.77911		1.87358	1.25542	1.32949		16.6681	311.85	84.8972		1.78571	0.962387	1.03637		0.579818	-0.0383391	0.0357268		504.173	0.00188726	1.05097	178902	0.00412461		0.521962	1.22802	1.56011	3.31029	1.10156
2015	733.692	44.7552	495.242	193.695	733.692	0.588422	730.735	0.00462531		0.061	0.675	0.264		39.0891	339.223	153.081		7.8988	3.17423	4.7692		2.06671	1.15507	1.56218		18.9137	293.683	97.992		2.17857	0.875486	1.3154		0.778669	-0.132976	0.274138		1246.88	0.000805247	0.99597	158626	0.00462531		1.29087	0.523968	1.47847	2.93511	1.23528
2016	721.529	41.8487	484.146	195.534	721.529	0.877612	829.753	0.005126		0.058	0.671	0.271		36.1826	328.127	154.921		7.38583	3.10311	4.8145		1.99956	1.13241	1.57163		18.0953	289.761	98.5732		2.07143	0.870298	1.35027		0.728239	-0.138919	0.300308		822.151	0.00105768	1.14999	140759	0.005126		0.851159	0.688223	1.7071	2.60451	1.369
2017	788.233	44.141	524.175	220.705	788.233	0.8239	1024.23	0.005152		0.056	0.665	0.28		38.475	368.155	180.092		7.7904	3.35967	5.43426		2.05289	1.21184	1.69272		18.7418	303.798	106.392		2	0.862516	1.39512		0.693147	-0.147901	0.332978		956.709	0.000804411	1.2994	152996	0.005152		0.990465	0.523424	1.92889	2.83093	1.37594
2018	961.008	50.9334	658.29	251.784	961.008	2.09578	883.776	0.005186		0.053	0.685	0.262		45.2673	502.271	211.17		8.98918	4.21928	6.19949		2.19602	1.43966	1.82447		20.6133	348.88	115.744		1.89286	0.888457	1.30543		0.638087	-0.11827	0.266533		458.544	0.0023714	0.919635	185308	0.005186		0.474723	1.54305	1.36515	3.42882	1.38502
拉萨
2007	121.91	7.42	31.21	83.28	121.91	0.17	93.9253	0.00464736		0.0608646	0.256009	0.683127																										717.118	0.00180995	0.770448	26232.1	0.00464736
2008	147.673	8.63968	42.0493	96.9836	147.673	0.0532	114.707	0.00498356		0.0585057	0.284747	0.656748		1.21968	10.8393	13.7036		1.16438	1.3473	1.16455		0.152186	0.298104	0.152333		8.01438	36.3608	89.9579		0.961243	1.11225	0.961384		-0.0395278	0.106389	-0.0393809		2775.8	0.000463789	0.776768	29631.9	0.00498356		3.87077	0.256244	1.0082	1.12961	1.07234
2009	166.934	9.26267	49.8626	107.808	166.934	2.49962	147.278	0.00515353		0.0554871	0.298697	0.645816		1.84267	18.6526	24.5284		1.24834	1.59765	1.29453		0.221814	0.468533	0.258147		8.3073	39.8107	95.0171		0.911649	1.16675	0.945382		-0.0925001	0.154219	-0.0561663		66.7835	0.0169721	0.882255	32392.1	0.00515353		0.0931277	9.37713	1.14512	1.23483	1.10892
2010	197.855	10.1079	61.6646	126.083	197.855	3.07439	195.145	0.00559423		0.0510871	0.311665	0.637248		2.68787	30.4546	42.803		1.36225	1.9758	1.51396		0.309135	0.680972	0.414732		8.6948	44.7223	103.206		0.839358	1.2174	0.93284		-0.175118	0.196718	-0.0695221		64.3561	0.0157544	0.9863	35367.8	0.00559423		0.0897428	8.70432	1.28016	1.34826	1.20374
2011	257.888	11.6003	87.333	158.955	257.888	3.22416	258.037	0.00565426		0.0449818	0.338646	0.616372		4.18027	56.123	75.6751		1.56338	2.79824	1.90868		0.44685	1.02899	0.646413		9.35499	54.5418	117.069		0.739047	1.32279	0.90228		-0.302394	0.279746	-0.10283		79.9863	0.012495	1.00057	45609.6	0.00565426		0.111539	6.90348	1.29869	1.73869	1.21666
2012	311.618	12.9182	108.69	190.01	311.618	4.91849	341.593	0.00573757		0.0414552	0.348792	0.609752		5.49818	77.48	106.73		1.74099	3.48254	2.28158		0.554456	1.24776	0.824867		9.91634	62.0952	129.39		0.681105	1.36243	0.89259		-0.384039	0.309266	-0.113628		63.3564	0.0143987	1.09619	54311.9	0.00573757		0.0883487	7.95531	1.4228	2.07044	1.23459
2013	377.762	14.5345	133.277	229.95	377.762	0.348804	466.102	0.00588501		0.0384754	0.352806	0.608718		7.11453	102.067	146.67		1.95883	4.27032	2.76117		0.672348	1.45169	1.01566		10.5816	70.3089	144.41		0.632148	1.3781	0.891077		-0.458632	0.320708	-0.115325		1083.02	0.000748343	1.23385	64190.5	0.00588501		1.51024	0.413461	1.60147	2.44702	1.26631
2014	443.438	16.5148	163.043	263.88	443.438	4.11582	581.193	0.0061293		0.0372428	0.367679	0.595078		9.09485	131.833	180.6		2.22572	5.22405	3.16859		0.800081	1.65327	1.15329		11.3674	79.7404	156.596		0.611896	1.4362	0.87111		-0.491193	0.361999	-0.137987		107.74	0.00708168	1.31065	72347.2	0.0061293		0.15024	3.91264	1.70116	2.75796	1.31888
2015	491.384	17.9999	183.847	289.538	491.384	5.10636	712.226	0.00639314		0.036631	0.374141	0.589228		10.5799	152.637	206.258		2.42586	5.89064	3.47668		0.886187	1.77336	1.24608		11.9387	86.0719	165.526		0.601845	1.46144	0.862546		-0.507756	0.379421	-0.147867		96.2298	0.00716959	1.44943	76861.2	0.00639314		0.13419	3.96121	1.88128	2.93004	1.37565
2016	568.691	20.2344	217.868	330.589	568.691	1.18208	779.231	0.00665312		0.0355807	0.383104	0.581315		12.8144	186.658	247.309		2.72701	6.9807	3.96961		1.0032	1.94315	1.37867		12.7735	96.0594	179.383		0.584587	1.49645	0.850963		-0.536849	0.403095	-0.161387		481.094	0.00151698	1.37022	85477.3	0.00665312		0.670871	0.838135	1.77847	3.2585	1.43159
2017	650.337	23.8011	256.981	369.541	650.337	4.46992	830.105	0.00688342		0.0365981	0.395151	0.56823		16.3811	225.771	286.261		3.2077	8.23394	4.43733		1.16555	2.10826	1.49005		14.0544	107.089	192.115		0.601304	1.54351	0.831808		-0.508655	0.434057	-0.184154		145.492	0.00538477	1.27642	94478.8	0.00688342		0.202884	2.97509	1.65673	3.60165	1.48115
2018	741.905	25.0923	315.061	401.738	741.905	3.992	896.81	0.007038		0.0338215	0.424664	0.541496		17.6723	283.851	318.458		3.38172	10.0949	4.82395		1.21838	2.31203	1.57359		14.5047	122.771	202.377		0.555685	1.65879	0.792672		-0.587554	0.506088	-0.232346		185.848	0.00445133	1.20879	105414	0.007038		0.259159	2.45937	1.56895	4.01852	1.51441
巴音郭勒
2007	468	68.796	317.772	81.432	468	0.05662	230	0.012241		0.147	0.679	0.174																										8265.63	0.000246174	0.491453	38232.2	0.012241
2008	629.851	77.4717	447.194	105.185	629.851	0.0990379	291.212	0.012543		0.123	0.71	0.167		8.67567	129.422	23.7531		1.12611	1.40728	1.29169		0.118767	0.341659	0.255954		73.048	378.805	92.8025		0.836735	1.04566	0.95977		-0.178248	0.0446438	-0.0410615		6359.7	0.000340088	0.462351	50215.3	0.012543		0.769415	1.3815	0.940784	1.31343	1.02467
2009	566.415	90.6264	361.939	113.849	566.415	0.0641225	328.478	0.012933		0.16	0.639	0.201		21.8304	44.1673	32.4175		1.31732	1.13899	1.39809		0.2756	0.130142	0.335109		79.2105	339.377	96.7371		1.08844	0.94109	1.15517		0.0847412	-0.0607167	0.14425		8833.33	0.000195211	0.579925	43796.1	0.012933		1.06868	0.792979	1.18002	1.14553	1.05653
2010	712.518	120.416	459.574	132.528	712.518	0.170089	402.517	0.01323		0.169	0.645	0.186		51.6196	141.802	51.0964		1.75033	1.44624	1.62747		0.559803	0.368967	0.487029		92.2102	384.323	104.915		1.14966	0.949926	1.06897		0.139466	-0.0513708	0.0666914		4189.1	0.000422563	0.564922	53856.3	0.01323		0.50681	1.71652	1.14949	1.40866	1.08079
2011	943.473	153.786	622.692	166.995	943.473	0.208389	491.431	0.01366		0.163	0.66	0.177		84.99	304.92	85.5626		2.23539	1.95956	2.05072		0.804417	0.672718	0.718193		105.654	453.266	119.136		1.10884	0.972018	1.01724		0.103318	-0.0283813	0.0170944		4527.45	0.000424046	0.520875	69068.3	0.01366		0.547744	1.72255	1.05987	1.80655	1.11592
2012	1098.13	187.78	706.095	204.252	1098.13	0.182227	673.633	0.013747		0.171	0.643	0.186		118.984	388.323	122.82		2.72951	2.22202	2.50825		1.00412	0.798416	0.919584		118.495	486.367	133.56		1.16327	0.946981	1.06897		0.151231	-0.0544764	0.0666914		6026.16	0.000270513	0.613439	79881.2	0.013747		0.729063	1.09887	1.24821	2.08937	1.12303
2013	1272.41	221.4	801.62	249.393	1272.41	0.448285	916.5	0.014042		0.174	0.63	0.196		152.604	483.848	167.961		3.21821	2.52263	3.06259		1.16882	0.925301	1.11926		130.562	522.909	150.064		1.18367	0.927835	1.12644		0.168623	-0.0749013	0.119059		2838.4	0.000489127	0.720285	90614.8	0.014042		0.343398	1.98692	1.46562	2.37012	1.14713
2014	1423.56	234.888	871.221	317.455	1423.56	0.266062	1046.42	0.013987		0.165	0.612	0.223		166.092	553.449	236.023		3.41427	2.74165	3.8984		1.22796	1.00856	1.36057		135.258	548.751	173.474		1.12245	0.901325	1.28161		0.115513	-0.103889	0.248116		5350.5	0.000254259	0.735071	101778	0.013987		0.647319	1.03284	1.49571	2.66209	1.14264
2015	1318.07	230.662	742.074	345.335	1318.07	0.163268	911.296	0.013938		0.175	0.563	0.262		161.866	424.302	263.903		3.35285	2.33524	4.24077		1.20981	0.848115	1.44475		133.795	500.288	182.664		1.19048	0.829161	1.50575		0.174353	-0.187341	0.409289		8073.04	0.000179161	0.691386	94566.7	0.013938		0.9767	0.727781	1.40682	2.47349	1.13863
2016	1159.42	255.072	564.637	339.71	1159.42	0.118146	1020.18	0.012295		0.22	0.487	0.293		186.276	246.865	258.278		3.70766	1.77686	4.1717		1.3104	0.574849	1.42832		142.152	429.443	180.826		1.4966	0.717231	1.68391		0.403195	-0.332357	0.521117		9813.47	0.000115808	0.879908	94300	0.012295		1.18726	0.470433	1.79042	2.46651	1.00441
2017	1235	243.295	621.206	370.5	1235	0.122655	1159.05	0.012413		0.197	0.503	0.3		174.499	303.434	289.068		3.53647	1.95488	4.54981		1.26313	0.670328	1.51509		138.148	452.664	190.793		1.34014	0.740795	1.72414		0.292771	-0.300031	0.544727		10068.9	0.000105824	0.938498	99492.6	0.012413		1.21816	0.429876	1.90964	2.60233	1.01405
2018	1352.3	204.198	737.005	411.1	1352.3	0.0608043	605.792	0.012421		0.151	0.545	0.304		135.402	419.233	329.668		2.96816	2.31929	5.04838		1.08794	0.84126	1.61907		124.457	498.339	203.616		1.02721	0.802651	1.74713		0.0268473	-0.219835	0.557972		22240.3	0.000100372	0.447971	108872	0.012421		2.69069	0.407726	0.911523	2.84766	1.0147
和田
2007	63.7	9.8735	19.3648	34.4617	63.7	0.120394	42.23	0.018839		0.155	0.304	0.541																										529.096	0.00285091	0.662951	3381.28	0.018839
2008	80.4816	12.1527	24.9493	43.3796	80.4816	0.135741	61.128	0.019101		0.151	0.31	0.539		2.27922	5.5845	8.91788		1.23084	1.28838	1.25878		0.207699	0.253389	0.23014		10.9737	22.0393	38.7498		0.974194	1.01974	0.996303		-0.0261453	0.0195446	-0.00370371		592.906	0.0022206	0.759528	4213.48	0.019101		1.1206	0.778909	1.14568	1.24612	1.01391
2009	91.1854	11.7629	27.538	51.8845	91.1854	0.188445	82.7843	0.019558		0.129	0.302	0.569		1.88942	8.17319	17.4228		1.19136	1.42206	1.50557		0.175097	0.352109	0.409171		10.7907	23.2121	42.5807		0.832258	0.993421	1.05176		-0.183613	-0.00660068	0.0504612		483.883	0.00227634	0.907868	4662.31	0.019558		0.914546	0.79846	1.36943	1.37886	1.03817
2010	112.964	12.313	34.002	66.6485	112.964	0.103317	113.076	0.020396		0.109	0.301	0.59		2.43953	14.6372	32.1868		1.24708	1.75587	1.93399		0.220804	0.562963	0.659584		11.0484	26.0003	48.7986		0.703226	0.990132	1.09057		-0.352077	-0.00991744	0.0867033		1093.37	0.000913696	1.00099	5538.52	0.020396		2.06649	0.320492	1.50991	1.63799	1.08265
2011	152.019	14.5938	53.0546	84.3706	152.019	0.21609	145.2	0.020758		0.096	0.349	0.555		4.72033	33.6898	49.9089		1.47808	2.73975	2.44824		0.390744	1.00787	0.89537		12.0803	33.4269	55.741		0.619355	1.14803	1.02588		-0.479077	0.138044	0.0255488		703.5	0.00148822	0.955145	7323.39	0.020758		1.32963	0.522015	1.44075	2.16586	1.10186
2012	185.309	15.7512	62.0784	107.479	185.309	0.231243	192.518	0.021234		0.085	0.335	0.58		5.87774	42.7136	73.0174		1.5953	3.20574	3.1188		0.467065	1.16494	1.13745		12.5844	36.6659	64.194		0.548387	1.10197	1.07209		-0.600774	0.0971028	0.0696088		801.36	0.00120115	1.0389	8726.98	0.021234		1.51458	0.421321	1.56709	2.58097	1.12713
2013	225.891	17.1677	81.3206	127.402	225.891	0.265173	233.708	0.021545		0.076	0.36	0.564		7.29418	61.9558	92.9406		1.73876	4.1994	3.69692		0.553174	1.43494	1.3075		13.186	43.1765	71.0826		0.490323	1.18421	1.04251		-0.712692	0.169076	0.041635		851.861	0.00113464	1.03461	10484.6	0.021545		1.61003	0.397991	1.56061	3.10077	1.14364
2014	263.992	18.7434	95.3011	149.947	263.992	0.231502	287.249	0.022582		0.071	0.361	0.568		8.86994	75.9363	115.486		1.89836	4.92136	4.35113		0.640989	1.59358	1.47044		13.8379	47.6513	78.5384		0.458065	1.1875	1.04991		-0.780745	0.17185	0.0487021		1140.34	0.000805929	1.0881	11690.4	0.022582		2.15527	0.282692	1.64129	3.45738	1.19868
2015	313.265	18.4826	58.8938	235.889	313.265	0.0286563	349.966	0.023243		0.059	0.188	0.753		8.60914	39.529	201.427		1.87194	3.04128	6.84495		0.626978	1.11228	1.92351		13.7312	35.5388	104.718		0.380645	0.618421	1.39187		-0.965888	-0.480586	0.330646		10931.8	8.18832e-05	1.11715	13477.8	0.023243		20.6613	0.0287218	1.68512	3.98601	1.23377
2016	319.48	19.4883	59.4233	240.568	319.48	0.0379596	415.15	0.024498		0.061	0.186	0.753		9.61478	40.0585	206.107		1.9738	3.06862	6.98075		0.679959	1.12123	1.94316		14.1402	35.7273	106.068		0.393548	0.611842	1.39187		-0.932551	-0.491281	0.330646		8416.31	9.1436e-05	1.29945	13041.1	0.024498		15.907	0.0320726	1.9601	3.85684	1.30039
2017	373.523	20.5438	68.3548	284.625	373.523	0.0689235	593.369	0.025228		0.055	0.183	0.762		10.6703	48.99	250.163		2.0807	3.52985	8.25917		0.732704	1.26125	2.11132		14.5629	38.8423	118.486		0.354839	0.601974	1.4085		-1.03609	-0.507542	0.342527		5419.39	0.000116156	1.58857	14805.9	0.025228		10.2427	0.0407436	2.39621	4.37878	1.33914
2018	441.216	20.7372	86.0372	334.442	441.216	0.195835	379.345	0.025306		0.047	0.195	0.758		10.8637	66.6724	299.98		2.10028	4.44297	9.70474		0.742073	1.49132	2.27261		14.6396	44.7069	131.998		0.303226	0.641447	1.40111		-1.19328	-0.444028	0.337264		2253	0.000516245	0.85977	17435.2	0.025306		4.25821	0.181081	1.29688	5.1564	1.34328
[truncated: 37 more columns]

## Sheet: 驱动因素
							脱钩系数	IAC	MOP	MOS	RAA	总	IAC驱动因素								MOP驱动因素								MOS驱动因素								RAA驱动因素								总驱动因素
丽江
2007-2008	3.60635	-11.9339	8.32756	20.1081	1.1766	0.00304079		0.00686991	-0.281859	-0.258265	-0.14902	1.28052		0.0247753	-0.0819849	0.0572096	0.138141	0.00808311	2.089e-05	0.146245		-1.01648	3.36368	-2.3472	-5.66764	-0.331634	-0.000857074	-6.00013		-0.931397	3.08212	-2.15072	-5.19322	-0.303874	-0.000785331	-5.49788		-0.53742	1.7784	-1.24098	-2.99651	-0.175337	-0.00045314	-3.1723		4.61801	-15.2816	10.6636	25.7488
2008-2009	21.5757	-39.883	18.3073	40.5522	2.20315	0.0274354		0.00270951	-0.0734105	-0.450658	0.012288	0.10799		0.0584596	-0.108063	0.0496037	0.109876	0.00596946	7.43365e-05	0.11592		-1.58389	2.92783	-1.34395	-2.97695	-0.161735	-0.00201405	-3.1407		-9.72327	17.9736	-8.25031	-18.2751	-0.992868	-0.012364	-19.2804		0.265124	-0.490084	0.224961	0.498307	0.0270725	0.000337128	0.525717		2.32997	-4.30698	1.97701	4.37925
2009-2010	0.304367	-35.1634	34.8591	70.0066	2.37889	0.0920929		0.000885322	-0.0616381	-0.497822	0.0102311	0.0304208		0.000269462	-0.031131	0.0308615	0.0619784	0.00210608	8.15319e-05	0.064166		-0.0187606	2.16741	-2.14865	-4.31507	-0.14663	-0.00567643	-4.46738		-0.15152	17.5051	-17.3536	-34.8508	-1.18426	-0.0458459	-36.0809		0.00311399	-0.359759	0.356645	0.716242	0.0243386	0.000942208	0.741523		0.00925909	-1.0697	1.06044	2.12966
2010-2011	-24.2526	-6.21195	30.4645	111.133	8.23614	0.349388		0.000645918	-0.0372096	0.0140584	0.00869071	0.0192371		-0.0156652	-0.00401241	0.0196776	0.0717826	0.00531987	0.000225676	0.0773282		0.902428	0.231144	-1.13357	-4.1352	-0.306463	-0.0130006	-4.45467		-0.340952	-0.0873301	0.428282	1.56235	0.115787	0.00491183	1.68305		-0.210772	-0.0539863	0.264758	0.965822	0.0715779	0.00303643	1.04044		-0.466549	-0.1195	0.586048	2.13787
2011-2012	-2.25494	-41.4603	43.7152	163.45	1.20841	0.528897		0.000805072	-0.0438205	0.0145366	0.00380823	0.0169864		-0.00181539	-0.0333785	0.0351939	0.131589	0.00097286	0.0004258	0.132987		0.0988125	1.81681	-1.91562	-7.16244	-0.0529532	-0.0231765	-7.23857		-0.0327791	-0.60269	0.635469	2.376	0.0175662	0.00768835	2.40125		-0.00858732	-0.15789	0.166478	0.622454	0.00460191	0.00201416	0.62907		-0.0383033	-0.704261	0.742564	2.77642
2012-2013	-20.2525	-40.8284	61.0809	212.041	2.96568	1.17027		0.000621367	-0.0614345	0.00797577	0.00323723	0.0112802		-0.0125842	-0.0253695	0.0379537	0.131755	0.00184278	0.00072717	0.134325		1.2442	2.50828	-3.75248	-13.0266	-0.182195	-0.0718952	-13.2807		-0.161529	-0.325638	0.487168	1.69119	0.0236536	0.00933383	1.72418		-0.0655621	-0.132171	0.197733	0.686427	0.00960061	0.00378845	0.699816		-0.228452	-0.460552	0.689004	2.39186
2013-2014	13.637	-14.4537	0.816681	241.21	4.79886	0.634833		0.00109612	-0.0361904	0.00614771	0.00162534	0.010659		0.0149479	-0.0158431	0.000895182	0.264396	0.00526014	0.000695855	0.270352		-0.493531	0.523087	-0.029556	-8.72951	-0.173673	-0.0229749	-8.92616		0.0838367	-0.0888574	0.00502072	1.48289	0.029502	0.00390277	1.5163		0.0221649	-0.0234922	0.00132738	0.392049	0.00779978	0.00103182	0.400881		0.145357	-0.154062	0.00870497	2.57105
2014-2015	4.13977	-16.7599	12.6201	317.365	4.87852	0.901512		0.000928971	-0.0196033	0.00689224	0.00177064	0.0133871		0.00384573	-0.0155695	0.0117237	0.294823	0.004532	0.000837479	0.300193		-0.0811532	0.32855	-0.247397	-6.22141	-0.0956351	-0.0176726	-6.33472		0.0285323	-0.115513	0.086981	2.18736	0.0336239	0.00621344	2.2272		0.00733004	-0.0296757	0.0223457	0.561939	0.00863809	0.00159625	0.572174		0.0554195	-0.224366	0.168947	4.2486
2015-2016	-15.0458	0.04681	14.999	375.077	7.43643	1.96229		0.000897044	-0.0666039	0.00284216	0.00156057	0.00702538		-0.0134968	4.19906e-05	0.0134548	0.336461	0.0066708	0.00176026	0.344892		1.00211	-0.00311773	-0.998992	-24.9816	-0.495295	-0.130696	-25.6076		-0.0427626	0.000133041	0.0426295	1.06603	0.0211355	0.00557713	1.09274		-0.0234801	7.30505e-05	0.023407	0.585336	0.0116051	0.00306229	0.600003		-0.105703	0.000328858	0.105374	2.63506
2016-2017	16.0072	-45.6924	29.6852	415.596	9.78261	1.47032		0.000777395	-0.0164188	0.00708175	0.00115568	0.00979146		0.0124439	-0.0355211	0.0230771	0.323083	0.00760496	0.00114302	0.331831		-0.262818	0.750212	-0.487394	-6.82358	-0.160618	-0.0241408	-7.00834		0.113359	-0.323582	0.210223	2.94315	0.069278	0.0104124	3.02284		0.0184992	-0.0528057	0.0343066	0.480296	0.0113056	0.00169921	0.493301		0.156734	-0.447395	0.290661	4.0693
2017-2018	10.4642	-72.6363	62.1721	445.084	10.1506	1.30408		0.000768158	-0.0136863	0.00513727	0.00112459	0.00953		0.0080382	-0.0557962	0.047758	0.341895	0.0077973	0.00100174	0.350694		-0.143217	0.994126	-0.850908	-6.09157	-0.138925	-0.0178481	-6.24834		0.0537577	-0.373153	0.319395	2.28652	0.0521466	0.00669941	2.34536		0.011768	-0.0816862	0.0699182	0.500537	0.0114153	0.00146656	0.513419		0.0997243	-0.692225	0.5925	4.24165
武威
2007-2008	5.15571	-19.6514	14.4957	23.3258	8.07629	0.00700594		0.0433519	-0.0705523	0.062693	0.100174	-0.478139		0.22351	-0.851923	0.628414	1.01121	0.350122	0.000303721	1.36164		-0.363747	1.38645	-1.0227	-1.64569	-0.569801	-0.000494285	-2.21598		0.323227	-1.232	0.908776	1.46236	0.506327	0.000439223	1.96913		0.516467	-1.96855	1.45209	2.33663	0.809033	0.000701812	3.14637		-2.46515	9.39609	-6.93094	-11.153
2008-2009	-0.146462	-24.321	24.4675	44.6045	9.80005	0.0479894		0.0210934	-0.0465591	-0.0743434	0.0670211	-0.154087		-0.00308937	-0.513012	0.516102	0.940858	0.206716	0.00101226	1.14859		0.00681912	1.13236	-1.13918	-2.07674	-0.456282	-0.00223434	-2.53526		0.0108885	1.80811	-1.819	-3.31605	-0.72857	-0.0035677	-4.04819		-0.00981602	-1.63002	1.63984	2.98944	0.65681	0.0032163	3.64947		0.0225678	3.74755	-3.77012	-6.87297
2009-2010	-15.2554	-59.1282	74.3836	102.452	2.88623	0.119663		0.0130848	-0.012958	-0.0194426	0.0106016	-0.0334025		-0.199613	-0.773678	0.97329	1.34056	0.0377657	0.00156576	1.37989		0.197679	0.766183	-0.963863	-1.32757	-0.0373998	-0.00155059	-1.36652		0.296604	1.1496	-1.44621	-1.99192	-0.0561158	-0.00232656	-2.05037		-0.161731	-0.626851	0.788582	1.08615	0.0305986	0.00126861	1.11801		0.509567	1.97503	-2.4846	-3.42214
2010-2011	-60.4657	-93.0641	153.53	168.347	4.23327	0.313224		0.0107143	-0.0101505	-0.0192792	0.00925151	-0.0258296		-0.647845	-0.997112	1.64496	1.80371	0.0453564	0.00335596	1.85242		0.613755	0.944643	-1.5584	-1.7088	-0.0429697	-0.00317937	-1.75495		1.16573	1.7942	-2.95993	-3.24559	-0.0816141	-0.00603871	-3.33325		-0.559399	-0.860984	1.42038	1.55746	0.0391642	0.0028978	1.59953		1.56181	2.40381	-3.96561	-4.34834
2011-2012	8.0574	-264.435	256.378	269.564	-3.73396	0.74946		0.00739729	-0.00934117	-0.015236	0.00665524	-0.0291405		0.0596029	-1.9561	1.8965	1.99404	-0.0276212	0.00554397	1.97197		-0.0752655	2.47013	-2.39487	-2.51804	0.0348795	-0.00700083	-2.49016		-0.122763	4.02895	-3.90618	-4.10709	0.0568908	-0.0114188	-4.06162		0.053624	-1.75988	1.70626	1.79401	-0.0248504	0.00498784	1.77415		-0.234797	7.70577	-7.47097	-7.85523
2012-2013	-66.3669	-265.552	331.919	329.094	-0.154848	0.654299		0.00726731	-0.00817836	-0.0483382	0.0137029	-0.0207157		-0.482309	-1.92985	2.41216	2.39163	-0.00112533	0.00475499	2.39526		0.542773	2.17178	-2.71456	-2.69145	0.0012664	-0.00535109	-2.69554		3.20805	12.8363	-16.0444	-15.9078	0.00748505	-0.0316276	-15.9319		-0.909419	-3.63884	4.54826	4.50955	-0.00212186	0.00896579	4.51639		1.37484	5.5011	-6.87594	-6.81742
2013-2014	-78.2852	-303.926	382.211	355.419	0.479355	0.505227		0.00746432	-0.00831297	0.292945	0.0065598	-0.030155		-0.584346	-2.2686	2.85294	2.65296	0.00357806	0.00377117	2.66031		0.650783	2.52653	-3.17731	-2.95459	-0.00398486	-0.00419994	-2.96278		-22.9332	-89.0335	111.967	104.118	0.140424	0.148003	104.407		-0.513535	-1.99369	2.50723	2.33148	0.00314447	0.00331419	2.33794		2.36069	9.16489	-11.5256	-10.7177
2014-2015	-147.575	-233.914	381.489	371.472	2.34303	0.0432185		0.00868898	-0.00765332	-0.0876023	0.00660986	-0.0227841		-1.28228	-2.03247	3.31475	3.22772	0.0203585	0.000375524	3.24845		1.12944	1.79022	-2.91966	-2.843	-0.0179319	-0.000330765	-2.86126		12.9279	20.4914	-33.4193	-32.5418	-0.205254	-0.00378604	-32.7509		-0.975453	-1.54614	2.52159	2.45538	0.0154871	0.000285668	2.47115		3.36238	5.32953	-8.6919	-8.46368
2015-2016	-154.785	-159.892	314.677	435.896	4.33735	0.0898631		0.00999002	-0.00837955	0.0583388	0.00622837	-0.0294293		-1.54631	-1.59732	3.14363	4.35461	0.0433302	0.000897734	4.39884		1.29703	1.33982	-2.63685	-3.65261	-0.0363451	-0.000753012	-3.68971		-9.02999	-9.32789	18.3579	25.4296	0.253036	0.0052425	25.6879		-0.964061	-0.995866	1.95993	2.71492	0.0270146	0.000559701	2.7425		4.55523	4.70551	-9.26074	-12.8281
2016-2017	-209.989	131.091	78.8979	413.807	2.11114	0.82686		0.0211507	-0.0159018	0.0293105	0.00583637	-0.326531		-4.44142	2.77267	1.66875	8.75231	0.044652	0.0174887	8.81445		3.3392	-2.08459	-1.25462	-6.58027	-0.0335708	-0.0131486	-6.62699		-6.15488	3.84235	2.31254	12.1289	0.0618784	0.0242357	12.215		-1.22558	0.765097	0.460478	2.41513	0.0123214	0.00482586	2.43228		68.568	-42.8054	-25.7626	-135.121
2017-2018	-187.147	206.262	-19.1147	467.213	0.719339	1.13579		0.0160725	-0.0401288	-0.0190403	0.0129777	-0.340756		-3.00793	3.31515	-0.307222	7.50929	0.0115616	0.0182549	7.5391		7.50999	-8.27704	0.767052	-18.7487	-0.0288662	-0.0455777	-18.8231		3.56334	-3.9273	0.363951	-8.89589	-0.0136965	-0.0216258	-8.93122		-2.42874	2.67681	-0.248066	6.06336	0.00933538	0.0147399	6.08743		63.7715	-70.285	6.51346	-159.206
甘南
2007-2008	-19.4757	24.2782	-4.8025	17.4668	0.012797	0.00179247		2.51946	-0.208248	0.21284	0.00199133	0.0635615		-49.0682	61.1679	-12.0997	44.0069	0.0322416	0.00451606	44.0436		4.05576	-5.05587	1.00011	-3.63742	-0.00266495	-0.000373278	-3.64046		-4.1452	5.16736	-1.02216	3.71763	0.00272372	0.000381509	3.72073		-0.0387825	0.0483459	-0.00956339	0.0347822	2.54832e-05	3.56941e-06	0.0348112		-1.2379	1.54316	-0.305254	1.11021
2008-2009	-33.1163	27.5924	5.52385	27.7922	0.0492969	0.0237831		1.58697	0.234643	0.0914133	0.000663541	0.0170727		-52.5545	43.7883	8.76618	44.1055	0.0782327	0.0377431	44.2214		-7.77052	6.47438	1.29613	6.52127	0.0115672	0.00558055	6.53842		-3.02727	2.52232	0.504953	2.54058	0.0045064	0.00217409	2.54726		-0.021974	0.0183087	0.0036653	0.0184413	3.27105e-05	1.57811e-05	0.0184898		-0.565383	0.471076	0.0943068	0.474488
2009-2010	-27.6721	10.0872	17.5849	41.448	0.70552	0.0593359		-0.836725	0.763233	0.10842	0.000618606	0.016659		23.1539	-8.44017	-14.7138	-34.6806	-0.590326	-0.0496478	-35.3206		-21.1203	7.69885	13.4214	31.6345	0.538476	0.0452872	32.2183		-3.0002	1.09365	1.90656	4.49379	0.0764923	0.00643319	4.57671		-0.0171181	0.00623997	0.0108782	0.02564	0.000436439	3.67056e-05	0.0261131		-0.460989	0.168042	0.292948	0.690483
2010-2011	-53.0662	24.9271	28.1391	62.4296	0.756304	0.0791485		-0.217902	-0.167101	0.130683	0.000789342	0.0237867		11.5633	-5.43168	-6.13157	-13.6035	-0.1648	-0.0172466	-13.7856		8.8674	-4.16534	-4.70206	-10.432	-0.126379	-0.0132258	-10.5716		-6.93486	3.25755	3.6773	8.15849	0.0988361	0.0103434	8.26767		-0.0418874	0.019676	0.0222114	0.0492783	0.000596982	6.24753e-05	0.0499378		-1.26227	0.592935	0.669337	1.48499
2011-2012	-46.1321	2.3637	43.7684	85.0361	1.32163	0.156772		-0.271843	-0.0991224	0.286342	0.000415056	0.0125377		12.5407	-0.642556	-11.8982	-23.1165	-0.359277	-0.0426176	-23.5184		4.57273	-0.234295	-4.33843	-8.42899	-0.131003	-0.0155397	-8.57553		-13.2096	0.676826	12.5327	24.3494	0.378439	0.0448906	24.7728		-0.0191474	0.000981065	0.0181663	0.0352947	0.000548551	6.50693e-05	0.0359083		-0.578389	0.0296353	0.548754	1.06616
2012-2013	-35.2231	-3.92537	39.1485	104.472	1.9675	0.188073		-0.56657	-0.0859849	0.188804	0.000403373	0.0122145		19.9564	2.224	-22.1804	-59.1909	-1.11473	-0.106557	-60.4122		3.02865	0.337523	-3.36618	-8.98305	-0.169175	-0.0161715	-9.16839		-6.65027	-0.741127	7.3914	19.7248	0.371473	0.0355091	20.1318		-0.014208	-0.00158339	0.0157914	0.0421413	0.000793636	7.58637e-05	0.0430108		-0.430232	-0.0479464	0.478178	1.27608
2013-2014	-43.6372	10.2972	33.34	128.661	2.65571	0.468213		-0.219222	-0.0571762	0.188895	0.000344332	0.010766		9.56625	-2.25738	-7.30888	-28.2053	-0.582191	-0.102643	-28.8902		2.49501	-0.588756	-1.90626	-7.35634	-0.151844	-0.0267707	-7.53496		-8.24288	1.9451	6.29778	24.3035	0.501652	0.0884433	24.8935		-0.0150257	0.00354566	0.01148	0.044302	0.000914446	0.000161221	0.0453777		-0.4698	0.11086	0.35894	1.38517
2014-2015	-57.3467	20.9594	36.3874	130.233	5.88161	1.03222		1.89246	-0.0566713	0.129211	0.000497561	0.0161332		-108.526	39.6648	68.8617	246.46	11.1307	1.95343	259.544		3.24991	-1.18779	-2.06212	-7.38045	-0.333319	-0.058497	-7.77226		-7.40985	2.70819	4.70167	16.8275	0.759972	0.133374	17.7209		-0.0285335	0.0104286	0.0181049	0.0647986	0.00292646	0.00051359	0.0682387		-0.925189	0.338143	0.587046	2.10107
2015-2016	-39.324	-2.99982	42.3238	149.111	2.64321	1.18404		0.640173	-0.0665315	13.876	0.001155	0.0462633		-25.1741	-1.9204	27.0945	95.457	1.69211	0.75799	97.9071		2.61628	0.199582	-2.81587	-9.92059	-0.175857	-0.0787759	-10.1752		-545.661	-41.6256	587.287	2069.07	36.6773	16.4298	2122.18		-0.0454192	-0.00346479	0.048884	0.172223	0.00305291	0.00136756	0.176644		-1.81926	-0.138781	1.95804	6.89837
2016-2017	-50.2786	8.28788	41.9907	155.987	4.83415	1.45114		0.312704	-4.88376	-6.77399	0.000748871	0.02077		-15.7223	2.59165	13.1307	48.7777	1.51166	0.453777	50.7432		245.549	-40.476	-205.073	-761.803	-23.6088	-7.08702	-792.499		340.587	-56.142	-284.445	-1056.65	-32.7465	-9.83001	-1099.23		-0.0376522	0.00620655	0.0314456	0.116814	0.00362015	0.00108672	0.121521		-1.04429	0.172139	0.872147	3.23985
2017-2018	-49.1157	20.5341	28.5816	180.677	5.79757	1.45748		0.247163	0.0429821	0.131783	0.00107698	0.0199857		-12.1396	5.07527	7.0643	44.6565	1.43294	0.360235	46.4497		-2.1111	0.882599	1.2285	7.76586	0.249192	0.0626457	8.0777		-6.4726	2.70604	3.76656	23.81	0.764019	0.192071	24.7661		-0.0528965	0.0221148	0.0307817	0.194585	0.00624385	0.00156967	0.202398		-0.981612	0.410389	0.571223	3.61095
张掖
2007-2008	1.44845	5.41411	-6.86256	34.5499	1.06535	-0.0136938		0.0204683	-0.332348	0.0186022	0.0509711	0.0435181		0.0296472	0.110818	-0.140465	0.707178	0.0218059	-0.000280288	0.728704		-0.481388	-1.79937	2.28076	-11.4826	-0.354067	0.0045511	-11.8321		0.0269443	0.100715	-0.127659	0.642706	0.0198179	-0.000254735	0.662269		0.0738288	0.275963	-0.349792	1.76104	0.0543019	-0.000697985	1.81465		0.0630336	0.235612	-0.298646	1.50355
2008-2009	54.4102	-59.2673	4.85712	60.9462	2.24686	0.188457		0.0101953	-0.427106	0.0270972	0.0252647	0.0309397		0.554728	-0.604248	0.0495198	0.621365	0.0229075	0.00192138	0.646194		-23.2389	25.3134	-2.0745	-26.0305	-0.959649	-0.0804912	-27.0706		1.47436	-1.60598	0.131614	1.65147	0.0608837	0.00510666	1.71746		1.37466	-1.49737	0.122714	1.53979	0.0567663	0.00476131	1.60131		1.68344	-1.83371	0.150278	1.88566
2009-2010	33.2996	-73.3834	40.0838	93.2613	3.10148	0.0197734		0.00809516	-0.0106494	0.070975	0.0217954	-0.388286		0.269565	-0.59405	0.324484	0.754965	0.025107	0.000160068	0.780232		-0.354619	0.781486	-0.426866	-0.993173	-0.0330288	-0.000210573	-1.02641		2.36344	-5.20838	2.84494	6.61922	0.220128	0.00140341	6.84075		0.725779	-1.59942	0.873642	2.03267	0.0675982	0.000430968	2.1007		-12.9298	28.4937	-15.564	-36.212
2010-2011	6.683	-41.8057	35.1227	159.243	3.67802	0.0379234		0.00810399	-0.00875315	-0.985691	0.0162568	-0.098471		0.054159	-0.338793	0.284634	1.2905	0.0298066	0.000307331	1.32062		-0.0584973	0.365932	-0.307434	-1.39388	-0.0321942	-0.00033195	-1.42641		-6.58737	41.2075	-34.6201	-156.965	-3.62538	-0.0373808	-160.627		0.108644	-0.679627	0.570982	2.58878	0.0597927	0.000616513	2.64919		-0.658082	4.11665	-3.45857	-15.6808
2011-2012	19.8876	-75.2467	55.3591	205.234	3.85307	0.0975345		0.00850433	-3.43032	-0.0713522	0.00756941	0.0213987		0.169131	-0.639922	0.470792	1.74537	0.0327678	0.000829465	1.77897		-68.2209	258.12	-189.899	-704.018	-13.2173	-0.334575	-717.57		-1.41903	5.36902	-3.94999	-14.6439	-0.274925	-0.0069593	-14.9258		0.150538	-0.569573	0.419035	1.5535	0.0291655	0.000738278	1.5834		0.425568	-1.61018	1.18461	4.39172
2012-2013	0.170118	-88.4021	88.232	272.835	5.18437	0.3936		0.0203982	-0.053481	0.0320019	0.00506537	0.0188256		0.00347011	-1.80325	1.79978	5.56536	0.105752	0.00802874	5.67915		-0.00909808	4.72783	-4.71873	-14.5915	-0.277265	-0.0210501	-14.8898		0.0054441	-2.82903	2.82359	8.73125	0.16591	0.0125959	8.90976		0.000861711	-0.44779	0.446928	1.38201	0.0262607	0.00199373	1.41027		0.00320258	-1.66423	1.66102	5.1363
2013-2014	-28.4177	-98.2891	126.707	319.848	2.09794	1.0682		0.01592	-0.577989	0.0966225	0.00809854	0.024745		-0.45241	-1.56476	2.01717	5.09199	0.0333993	0.0170058	5.14239		16.4251	56.81	-73.2352	-184.869	-1.21259	-0.617408	-186.699		-2.74579	-9.49693	12.2427	30.9045	0.202708	0.103212	31.2104		-0.230142	-0.795998	1.02614	2.5903	0.0169903	0.00865086	2.61594		-0.703196	-2.43216	3.13536	7.91465
2014-2015	73.814	-230.532	156.718	340.252	2.95989	1.7955		0.013955	0.207414	-0.0392757	0.0095212	0.0308236		1.03007	-3.21708	2.187	4.74822	0.0413053	0.0250562	4.81458		15.31	-47.8155	32.5055	70.5729	0.613922	0.372412	71.5593		-2.89909	9.05431	-6.15522	-13.3636	-0.116252	-0.0705196	-13.5504		0.702797	-2.19494	1.49215	3.23961	0.0281817	0.0170953	3.28488		2.27521	-7.10583	4.83062	10.4878
2015-2016	-43.1443	-134.221	177.366	379.808	5.20547	2.65171		0.012574	0.0570969	0.00986572	0.0104014	0.01564		-0.542499	-1.68771	2.2302	4.77572	0.0654538	0.0333427	4.87452		-2.46341	-7.66362	10.127	21.6858	0.297216	0.151404	22.1345		-0.42565	-1.32419	1.74984	3.74708	0.0513557	0.026161	3.82459		-0.448761	-1.39609	1.84485	3.95052	0.0541441	0.0275815	4.03225		-0.674777	-2.09922	2.774	5.94019
2016-2017	-144.495	-57.5864	202.081	71.6459	2.92303	1.24447		0.0120003	0.0354999	0.0122739	0.00941449	0.0149803		-1.73398	-0.691054	2.42504	0.859773	0.0350773	0.014934	0.909785		-5.12955	-2.04431	7.17386	2.54342	0.103767	0.0441785	2.69137		-1.77352	-0.706812	2.48033	0.879378	0.0358771	0.0152745	0.930529		-1.36035	-0.542147	1.90249	0.67451	0.0275189	0.011716	0.713745		-2.16457	-0.86266	3.02723	1.07328
2017-2018	-142.366	39.9883	102.378	402.265	5.32883	7.45651		0.00847735	0.0223346	0.148857	0.823262	0.0259327		-1.20689	0.338995	0.867895	3.41014	0.0451743	0.0632114	3.51853		-3.17969	0.893122	2.28657	8.98442	0.119017	0.166538	9.26997		-21.1922	5.95253	15.2397	59.8799	0.793232	1.10995	61.783		-117.205	32.9209	84.284	331.17	4.38702	6.13866	341.695		-3.69195	1.03701	2.65495	10.4318
定西
2007-2008	56.2747	-90.8722	34.5975	14.7952	0.157462	0.0347183		-0.108117	1.7815	-0.182949	-0.0790334	-0.264432		-6.08428	9.82487	-3.74059	-1.59962	-0.0170243	-0.00375365	-1.6204		100.253	-161.889	61.6354	26.3576	0.280517	0.0618506	26.7		-10.2954	16.625	-6.3296	-2.70677	-0.0288075	-0.00635169	-2.74193		-4.44758	7.18194	-2.73436	-1.16931	-0.0124447	-0.0027439	-1.1845		-14.8809	24.0296	-9.1487	-3.91232
2008-2009	-176.096	109.589	66.5074	46.9224	0.436422	0.103221		-0.0515341	-0.252175	0.80006	0.0137226	0.160001		9.07497	-5.64757	-3.4274	-2.41811	-0.0224906	-0.00531941	-2.44592		44.4072	-27.6356	-16.7715	-11.8327	-0.110055	-0.0260298	-11.9688		-140.888	87.6777	53.2099	37.5408	0.349164	0.0825831	37.9725		-2.41651	1.50385	0.912657	0.643899	0.00598886	0.00141646	0.651305		-28.1756	17.5344	10.6413	7.50765
2009-2010	-212.813	101.635	111.178	79.0521	3.37046	0.171855		-3.50715	-0.0229045	-0.0290854	-0.0243923	-0.0273731		746.368	-356.451	-389.918	-277.248	-11.8207	-0.602722	-289.671		4.87438	-2.32791	-2.54648	-1.81065	-0.0771988	-0.00393626	-1.89179		6.18976	-2.95611	-3.23366	-2.29927	-0.0980313	-0.00499848	-2.4023		5.191	-2.47912	-2.71188	-1.92826	-0.0822133	-0.00419194	-2.01467		5.82535	-2.78207	-3.04328	-2.1639
2010-2011	-251.924	95.3286	156.595	126.747	3.84918	0.475088		0.0861507	-0.0161172	-0.0227876	0.00857235	-0.03887		-21.7034	8.21262	13.4908	10.9194	0.331609	0.0409291	11.2919		4.06031	-1.53643	-2.52388	-2.04281	-0.0620381	-0.0076571	-2.11251		5.74074	-2.17231	-3.56843	-2.88827	-0.0877136	-0.0108261	-2.98681		-2.15958	0.81719	1.34239	1.08652	0.0329965	0.00407262	1.12359		9.79228	-3.70542	-6.08685	-4.92667
2011-2012	-298.383	94.8159	203.567	193.275	-9.97574	0.413667		0.0341331	-0.0246633	-0.0229358	0.00406497	0.223555		-10.1847	3.23636	6.94838	6.59708	-0.340503	0.0141197	6.2707		7.35912	-2.33847	-5.02065	-4.76681	0.246035	-0.0102024	-4.53097		6.84367	-2.17468	-4.66899	-4.43293	0.228802	-0.0094878	-4.21361		-1.21292	0.385424	0.827496	0.785658	-0.0405511	0.00168155	0.746789		-66.705	21.1965	45.5085	43.2076
2012-2013	-297.651	47.1917	250.459	226.217	4.56164	0.635468		0.0556797	-0.02032	-0.0143727	0.00376882	-0.19319		-16.5731	2.62762	13.9455	12.5957	0.25399	0.0353827	12.8851		6.04826	-0.958936	-5.08932	-4.59673	-0.0926924	-0.0129127	-4.70233		4.27805	-0.678273	-3.59977	-3.25135	-0.0655631	-0.0091334	-3.32605		-1.12179	0.177857	0.943934	0.85257	0.017192	0.00239496	0.872157		57.5032	-9.11699	-48.3862	-43.7029
2013-2014	-309.651	68.216	241.435	282.604	5.93304	1.89762		0.121451	-0.0177418	-0.0298066	0.00377705	-2.20243		-37.6075	8.28491	29.3226	34.3226	0.720574	0.230468	35.2737		5.49377	-1.21027	-4.2835	-5.01391	-0.105263	-0.0336672	-5.15284		9.22965	-2.03329	-7.19636	-8.42347	-0.176844	-0.0565615	-8.65688		-1.16957	0.257656	0.911914	1.06741	0.0224094	0.00716741	1.09699		681.986	-150.241	-531.745	-622.417
2014-2015	-275.855	12.8869	262.968	308.648	5.78082	2.43908		-0.139541	-0.0153875	-0.0324116	0.0060391	-0.0524301		38.4932	-1.79826	-36.6949	-43.0691	-0.806663	-0.340353	-44.2161		4.24472	-0.198297	-4.04642	-4.74931	-0.0889523	-0.0375314	-4.87579		8.94092	-0.417686	-8.52323	-10.0038	-0.187366	-0.0790547	-10.2702		-1.66592	0.0778254	1.58809	1.86395	0.0349109	0.0147299	1.91359		14.4631	-0.675663	-13.7875	-16.1824
2015-2016	-270.145	-16.4327	286.578	350.132	7.89243	3.26396		0.0598802	-0.0155325	0.0404661	0.00477928	0.249684		-16.1763	-0.983992	17.1603	20.966	0.4726	0.195447	21.634		4.19602	0.25524	-4.45126	-5.43842	-0.122589	-0.0506974	-5.6117		-10.9317	-0.664967	11.5967	14.1685	0.319376	0.13208	14.6199		-1.2911	-0.0785364	1.36964	1.67338	0.0377201	0.0155994	1.7267		-67.4509	-4.10298	71.5539	87.4224
2016-2017	-292.614	141.179	151.436	376.425	8.16532	6.74178		0.0787554	-0.0221895	-0.0526089	0.00920835	-0.0856422		-23.045	11.1186	11.9264	29.6455	0.643063	0.530951	30.8195		6.49296	-3.13268	-3.36027	-8.35267	-0.181184	-0.149596	-8.68346		15.3941	-7.42726	-7.96686	-19.8033	-0.429569	-0.354678	-20.5876		-2.69449	1.30002	1.39447	3.46625	0.0751891	0.0620806	3.60352		25.0601	-12.0909	-12.9693	-32.2379
2017-2018	-303.605	119.048	184.557	399.234	9.10921	7.5297		0.201694	0.0220199	0.0287705	0.0129933	0.0233352		-61.2353	24.0113	37.224	80.523	1.83727	1.51869	83.879		-6.68536	2.62144	4.06393	8.7911	0.200584	0.165803	9.15749		-8.73488	3.42508	5.3098	11.4862	0.262077	0.216634	11.9649		-3.94484	1.54683	2.398	5.18737	0.118359	0.0978357	5.40356		-7.08469	2.77802	4.30667	9.3162
甘孜
2007-2008	-2.63719	-1.0381	3.67529	20.2977	2.63405	0.000229053		-0.0533065	0.0942959	71.3256	-0.0576151	-0.261705		0.140579	0.0553377	-0.195917	-1.082	-0.140412	-1.221e-05	-1.22243		-0.248676	-0.0978889	0.346565	1.91399	0.24838	2.15988e-05	2.16239		-188.099	-74.0434	262.142	1447.75	187.875	0.0163373	1635.64		0.151942	0.0598105	-0.211752	-1.16946	-0.151761	-1.31969e-05	-1.32123		0.690165	0.271677	-0.961842	-5.31201
2008-2009	-0.332133	-20.2017	20.5339	32.4873	5.9381	0.012985		-0.0175716	-0.231039	-0.0853941	0.0934571	-0.0580867		0.00583611	0.354976	-0.360813	-0.570854	-0.104342	-0.000228168	-0.675424		0.0767357	4.66738	-4.74412	-7.50584	-1.37193	-0.00300005	-8.88077		0.0283622	1.72511	-1.75347	-2.77423	-0.507078	-0.00110885	-3.28241		-0.0310402	-1.88799	1.91903	3.03617	0.554957	0.00121354	3.59234		0.0192925	1.17345	-1.19274	-1.88708
2009-2010	-3.07988	-31.6046	34.6845	55.4622	14.8322	0.0097513		-0.0889272	0.242791	-0.0557687	-0.0265546	-0.0748026		0.273885	2.81051	-3.08439	-4.9321	-1.31898	-0.000867156	-6.25195		-0.747767	-7.67332	8.42108	13.4657	3.60112	0.00236753	17.0692		0.171761	1.76255	-1.93431	-3.09305	-0.827171	-0.000543817	-3.92077		0.0817848	0.839247	-0.921031	-1.47277	-0.393862	-0.000258942	-1.8669		0.230383	2.36411	-2.59449	-4.14872
2010-2011	-21.0417	-12.2288	33.2704	103.392	18.4945	0.00997879		0.0191333	-0.0572332	-0.0390105	-0.0374009	-0.167282		-0.402597	-0.233977	0.636573	1.97822	0.353861	0.000190927	2.33228		1.20428	0.699892	-1.90417	-5.91744	-1.0585	-0.000571118	-6.97651		0.820846	0.47705	-1.2979	-4.03336	-0.721481	-0.000389278	-4.75523		0.786978	0.457367	-1.24435	-3.86694	-0.691713	-0.000373216	-4.55903		3.5199	2.04566	-5.56556	-17.2956
2011-2012	-23.6067	-32.3906	55.9972	138.205	23.4201	0.0373621		0.0155496	-0.059507	-0.0267846	0.00771269	0.0789776		-0.367073	-0.503659	0.870732	2.14903	0.364173	0.000580964	2.51378		1.40476	1.92746	-3.33222	-8.22418	-1.39366	-0.0022233	-9.62006		0.632295	0.867568	-1.49986	-3.70177	-0.627299	-0.00100073	-4.33007		-0.182071	-0.249818	0.431889	1.06593	0.180632	0.000288162	1.24686		-1.8644	-2.55813	4.42252	10.9151
2012-2013	-26.3641	-50.6208	76.9849	180.582	28.327	0.0986818		0.0081451	-0.0738038	0.109461	0.0115683	0.025472		-0.214738	-0.412311	0.627049	1.47086	0.230726	0.000803773	1.70239		1.94577	3.73601	-5.68178	-13.3277	-2.09064	-0.00728309	-15.4256		-2.88585	-5.54103	8.42688	19.7668	3.10072	0.0108019	22.8783		-0.304987	-0.585594	0.890581	2.08902	0.327694	0.00114158	2.41786		-0.671546	-1.28941	1.96096	4.59979
2013-2014	-62.1	-35.078	97.178	192.563	30.6494	0.00615136		0.010317	-1.2609	-0.655589	0.009704	0.0288814		-0.640688	-0.361901	1.00259	1.98668	0.316211	6.34638e-05	2.30296		78.3021	44.23	-122.532	-242.804	-38.646	-0.00775628	-281.457		40.7121	22.9968	-63.7088	-126.242	-20.0934	-0.00403276	-146.34		-0.602618	-0.340397	0.943015	1.86863	0.297422	5.96928e-05	2.16611		-1.79354	-1.0131	2.80664	5.5615
2014-2015	-52.4297	-26.0161	78.4458	206.463	34.2513	0.00656303		0.00992283	-0.0856965	-0.0688402	0.00599173	0.027807		-0.520251	-0.258154	0.778405	2.0487	0.33987	6.51238e-05	2.38863		4.49304	2.22949	-6.72253	-17.6932	-2.93521	-0.000562428	-20.6289		3.60927	1.79095	-5.40022	-14.213	-2.35786	-0.0004518	-16.5713		-0.314145	-0.155881	0.470026	1.23707	0.205224	3.93239e-05	1.44234		-1.45791	-0.72343	2.18134	5.74113
2015-2016	-61.6167	-14.8439	76.4606	234.637	38.804	0.00641261		0.00832496	0.027681	-0.0517113	0.00534519	0.0187804		-0.512956	-0.123575	0.636531	1.95335	0.323042	5.33847e-05	2.27644		-1.70561	-0.410895	2.11651	6.495	1.07413	0.000177507	7.56931		3.18628	0.767598	-3.95388	-12.1334	-2.0066	-0.000331604	-14.1403		-0.329353	-0.0793435	0.408696	1.25418	0.207415	3.42766e-05	1.46163		-1.15719	-0.278775	1.43596	4.40658
2016-2017	-23.1875	-30.5045	53.692	287.128	43.6191	0.121349		0.00626486	0.0217628	-0.0336199	0.00377704	0.0141332		-0.145267	-0.191106	0.336373	1.79882	0.273268	0.000760236	2.07285		-0.504626	-0.663864	1.16849	6.24872	0.949276	0.0026409	7.20064		0.779562	1.02556	-1.80512	-9.65321	-1.46647	-0.00407975	-11.1238		-0.0875802	-0.115217	0.202797	1.08449	0.164751	0.000458341	1.2497		-0.327714	-0.431126	0.75884	4.05804
2017-2018	-70.1529	29.3836	40.7693	337.534	49.074	0.378326		0.0045857	0.0136328	-0.0610863	0.00325369	0.00982929		-0.3217	0.134744	0.186956	1.54783	0.225038	0.00173489	1.7746		-0.956377	0.400579	0.555798	4.60152	0.669013	0.00515763	5.27569		4.28538	-1.79493	-2.49045	-20.6187	-2.99775	-0.0231106	-23.6396		-0.228256	0.095605	0.132651	1.09823	0.159672	0.00123096	1.25914		-0.689553	0.288819	0.400733	3.31772
成都
2007-2008	-158.929	-81.4261	240.355	702.692	41.8211	0.0489803		0.00189356	0.000587476	0.0100917	0.000155664	0.000913723		-0.300941	-0.154185	0.455126	1.33059	0.0791906	9.27469e-05	1.40987		-0.0933669	-0.0478359	0.141203	0.412815	0.0245689	2.87748e-05	0.437413		-1.60387	-0.82173	2.4256	7.09138	0.422047	0.000494296	7.51392		-0.0247395	-0.0126751	0.0374146	0.109384	0.00651004	7.62447e-06	0.115902		-0.145217	-0.0744009	0.219618	0.642067
2008-2009	735.404	-1588.88	853.478	1289.37	96.4086	0.353854		0.00145931	0.00811967	-0.00144909	7.3546e-05	0.00087147		1.07318	-2.31867	1.24549	1.88159	0.14069	0.000516383	2.02279		5.97124	-12.9012	6.92996	10.4692	0.782806	0.00287318	11.2549		-1.06567	2.30243	-1.23677	-1.86841	-0.139705	-0.000512766	-2.00863		0.054086	-0.116856	0.0627699	0.0948278	0.00709046	2.60245e-05	0.101944		0.640883	-1.38466	0.743781	1.12365
2009-2010	495.019	-784.565	289.546	2508.58	147.141	1.74326		0.00206027	0.000579095	-0.00211908	6.93454e-05	0.000651308		1.01987	-1.61641	0.596542	5.16833	0.303149	0.00359159	5.47508		0.286663	-0.454337	0.167674	1.4527	0.0852084	0.00100951	1.53892		-1.04899	1.66256	-0.613571	-5.31587	-0.311803	-0.00369411	-5.63137		0.0343273	-0.054406	0.0200787	0.173958	0.0102035	0.000120887	0.184283		0.32241	-0.510994	0.188584	1.63386
2010-2011	834.121	-905.121	70.9997	4330.06	127.002	3.52849		0.000991688	0.000305141	-0.000814418	5.80515e-05	0.00049693		0.827187	-0.897597	0.0704095	4.29407	0.125946	0.00349916	4.42351		0.254524	-0.276189	0.0216649	1.32128	0.0387535	0.00107668	1.36111		-0.679323	0.737147	-0.0578234	-3.52648	-0.103433	-0.00287366	-3.63278		0.0484219	-0.0525436	0.00412164	0.251366	0.00737265	0.000204834	0.258944		0.4145	-0.449781	0.0352819	2.15174
2011-2012	1272.24	-1310.59	38.3498	5874.53	314.531	7.45123		0.000537591	0.000261778	-0.00223293	4.88079e-05	0.000336394		0.683944	-0.704561	0.0206165	3.1581	0.169089	0.00400571	3.33119		0.333044	-0.343083	0.0100391	1.53782	0.0823371	0.00195056	1.62211		-2.84082	2.92645	-0.0856324	-13.1174	-0.702325	-0.0166381	-13.8364		0.0620953	-0.0639671	0.00187177	0.286724	0.0153516	0.000363679	0.302439		0.427974	-0.440875	0.0129007	1.97616
2012-2013	810.991	-763.8	-47.1917	7227.53	421.301	12.6125		0.000625174	0.00027133	0.000209097	0.000124505	0.000275748		0.50701	-0.477507	-0.029503	4.51846	0.263386	0.00788501	4.78973		0.220046	-0.207242	-0.0128045	1.96105	0.114312	0.00342216	2.07878		0.169576	-0.159708	-0.00986765	1.51126	0.0880928	0.00263724	1.60199		0.100972	-0.0950966	-0.00587558	0.899861	0.0524539	0.00157032	0.953885		0.22363	-0.210616	-0.013013	1.99298
2013-2014	1430.64	-827.359	-603.281	8364.69	580.016	17.3692		0.00107687	0.000363168	0.000161754	8.33727e-05	0.000250898		1.54061	-0.890955	-0.649653	9.00765	0.624599	0.0187043	9.65095		0.519563	-0.300471	-0.219092	3.03779	0.210643	0.00630793	3.25474		0.231412	-0.133829	-0.0975832	1.35302	0.09382	0.00280954	1.44965		0.119276	-0.0689792	-0.0502972	0.697387	0.0483575	0.00144812	0.747193		0.358945	-0.207583	-0.151362	2.09868
2014-2015	1193.15	-453.669	-739.485	9280.02	712.139	24.7148		0.00379845	0.000369246	0.000150451	3.76004e-05	0.000197377		4.53214	-1.72324	-2.8089	35.2497	2.70502	0.0938778	38.0486		0.440568	-0.167516	-0.273052	3.42661	0.262955	0.00912584	3.69869		0.179511	-0.0682549	-0.111256	1.39619	0.107142	0.00371836	1.50705		0.0448631	-0.0170581	-0.0278049	0.348933	0.0267767	0.000929285	0.376639		0.235501	-0.0895438	-0.145957	1.83166
2015-2016	4670.57	-4322.32	-348.246	10214.5	1799.3	24.8058		0.0690286	0.000314882	0.000170349	3.12469e-05	0.000190876		322.403	-298.364	-24.039	705.092	124.203	1.71231	831.007		1.47068	-1.36102	-0.109656	3.21635	0.566566	0.00781089	3.79073		0.795629	-0.736305	-0.0593235	1.74003	0.30651	0.00422565	2.05077		0.145941	-0.135059	-0.0108816	0.319171	0.0562226	0.000775106	0.376169		0.891498	-0.825026	-0.0664717	1.9497
2016-2017	5656.32	-5137.91	-518.407	12323.9	2200.64	34.8784		0.00202447	0.000230974	0.000118479	2.56616e-05	0.000140982		11.451	-10.4015	-1.0495	24.9493	4.45513	0.0706104	29.475		1.30646	-1.18672	-0.119738	2.84649	0.50829	0.008056	3.36283		0.670156	-0.608736	-0.0614205	1.46012	0.26073	0.00413237	1.72499		0.14515	-0.131847	-0.0133032	0.31625	0.056472	0.000895037	0.373617		0.797438	-0.724352	-0.0730861	1.73744
2017-2018	5496.88	-4900.78	-596.098	14022.2	2637.26	47.8458		0.00766924	0.000132435	0.000122934	1.98709e-05	0.0001188		42.1569	-37.5853	-4.57162	107.539	20.2258	0.366941	128.132		0.727978	-0.649034	-0.078944	1.85702	0.349265	0.00633644	2.21262		0.675755	-0.602474	-0.0732809	1.72381	0.32421	0.00588189	2.0539		0.109228	-0.0973829	-0.011845	0.278633	0.0524047	0.000950739	0.331989		0.653029	-0.582213	-0.0708164	1.66583
德阳
2007-2008	-339.143	192.756	146.387	69.5052	3.71982	0.000288967		-0.0816529	0.000434468	0.00138466	-0.0049661	0.00163142		27.692	-15.7391	-11.9529	-5.6753	-0.303734	-2.3595e-05	-5.97906		-0.147347	0.0837462	0.0636005	0.0301977	0.00161614	1.25547e-07	0.031814		-0.469599	0.266902	0.202697	0.0962413	0.00515071	4.00122e-07	0.101392		1.68422	-0.957244	-0.726973	-0.345169	-0.018473	-1.43504e-06	-0.363644		-0.553286	0.314466	0.23882	0.113392
2008-2009	-95.078	-890.367	985.445	191.366	5.95061	0.0364155		0.0140477	0.000573926	0.00187111	-0.0109768	0.00199276		-1.33563	-12.5076	13.8432	2.68825	0.0835923	0.000511553	2.77236		-0.0545677	-0.511005	0.565573	0.10983	0.00341521	2.08998e-05	0.113266		-0.177901	-1.66597	1.84387	0.358067	0.0111342	6.81373e-05	0.369269		1.04365	9.77337	-10.817	-2.10059	-0.0653185	-0.000399725	-2.1663		-0.189468	-1.77429	1.96376	0.381347
2009-2010	153.6	-930.906	777.306	374.169	8.30482	0.0690915		0.00528063	0.000414427	0.00132466	0.0134044	0.00128552		0.811102	-4.91576	4.10466	1.97585	0.0438546	0.000364846	2.02007		0.0636558	-0.385793	0.322137	0.155066	0.00344174	2.86334e-05	0.158536		0.203467	-1.23313	1.02966	0.495645	0.011001	9.15225e-05	0.506738		2.05891	-12.4782	10.4193	5.01551	0.111321	0.000926131	5.12776		0.197455	-1.1967	0.999242	0.481001
2010-2011	-131.259	-641.392	772.651	683.624	12.7889	0.729069		0.00342242	0.000628699	0.00147897	0.0167095	0.00165508		-0.449225	-2.19511	2.64434	2.33965	0.0437691	0.00249518	2.38592		-0.0825225	-0.403242	0.485765	0.429794	0.00804038	0.000458365	0.438293		-0.194128	-0.948598	1.14273	1.01106	0.0189144	0.00107827	1.03105		-2.19328	-10.7174	12.9106	11.4231	0.213697	0.0121824	11.6489		-0.217244	-1.06155	1.2788	1.13145
2011-2012	-391.25	-383.739	774.989	880.313	16.4726	1.02467		0.00307645	0.000592038	0.00159653	0.00324415	0.00144853		-1.20366	-1.18055	2.38422	2.70824	0.0506773	0.00315235	2.76207		-0.231635	-0.227188	0.458823	0.521179	0.00975244	0.000606644	0.531538		-0.624641	-0.61265	1.23729	1.40544	0.026299	0.00163591	1.43338		-1.26927	-1.24491	2.51418	2.85587	0.0534398	0.00332418	2.91263		-0.566737	-0.555857	1.12259	1.27516
2012-2013	-441.845	-463.395	905.24	1064.08	18.9903	1.73613		0.00312181	0.000562009	0.00171498	0.00235076	0.00136897		-1.37936	-1.44663	2.82599	3.32186	0.0592843	0.00541988	3.38657		-0.248321	-0.260433	0.508753	0.598024	0.0106727	0.000975723	0.609672		-0.757756	-0.794715	1.55247	1.82488	0.0325681	0.00297744	1.86043		-1.03867	-1.08933	2.128	2.5014	0.0446417	0.00408123	2.55012		-0.604872	-0.634375	1.23925	1.4567
2013-2014	-782.827	-196.949	979.776	1231.93	21.5394	2.55419		0.00213611	0.000630002	0.00124094	0.00667563	0.00141286		-1.67221	-0.420706	2.09291	2.63154	0.0460105	0.00545603	2.68301		-0.493182	-0.124078	0.617261	0.776118	0.0135698	0.00160914	0.791297		-0.971443	-0.244403	1.21585	1.52875	0.0267291	0.0031696	1.55865		-5.22586	-1.31476	6.54062	8.2239	0.143789	0.0170508	8.38474		-1.10603	-0.278262	1.38429	1.74054
2014-2015	-354.347	-704.793	1059.14	1362.49	14.6372	3.3368		0.00300551	0.000652485	0.0017841	0.0099799	0.00169631		-1.06499	-2.11826	3.18326	4.09499	0.0439922	0.0100288	4.14901		-0.231206	-0.459867	0.691073	0.889007	0.00955054	0.00217721	0.900734		-0.63219	-1.25742	1.88961	2.43082	0.0261142	0.00595318	2.46289		-3.53635	-7.03376	10.5701	13.5976	0.146078	0.0333009	13.7769		-0.601083	-1.19555	1.79663	2.31121
2015-2016	25.935	-1216.23	1190.3	1580.67	21.1716	4.74406		0.00280696	0.000209201	0.00196665	0.00336344	0.000732547		0.0727983	-3.41391	3.34111	4.43687	0.0594278	0.0133164	4.50961		0.00542563	-0.254437	0.249012	0.330678	0.00442913	0.000992463	0.336099		0.0510051	-2.39191	2.3409	3.10863	0.0416372	0.00932992	3.1596		0.0872308	-4.09073	4.00349	5.31649	0.0712095	0.0159564	5.40365		0.0189986	-0.890947	0.871948	1.15791
2016-2017	170.54	-1500.12	1329.58	1870.03	8.53589	16.0487		0.0236184	0.000207697	0.00297525	0.00327072	0.000804379		4.02787	-35.4304	31.4025	44.167	0.201604	0.379043	44.7477		0.0354206	-0.311571	0.27615	0.3884	0.00177288	0.00333326	0.393506		0.507397	-4.46323	3.95583	5.5638	0.0253964	0.0477487	5.63694		0.557787	-4.90647	4.34868	6.11633	0.0279185	0.0524906	6.19674		0.137179	-1.20667	1.06949	1.50421
2017-2018	311.883	-1349.5	1037.61	2248.31	5.81586	20.7581		0.00832789	0.000206386	0.00204311	0.00250897	0.000751709		2.59733	-11.2385	8.64113	18.7237	0.0484339	0.172871	18.945		0.0643685	-0.278518	0.214149	0.46402	0.00120032	0.00428419	0.469505		0.637212	-2.75717	2.11996	4.59354	0.0118825	0.0424111	4.64783		0.782505	-3.38584	2.60334	5.64093	0.0145918	0.0520814	5.7076		0.234446	-1.01443	0.779984	1.69007
广元
2007-2008	-52.3622	2.39823	49.964	12.3081	2.09357	0.000962901		-0.00889901	-0.161442	-0.0183126	0.0263379	-0.0292952		0.465972	-0.0213419	-0.44463	-0.10953	-0.0186308	-8.56887e-06	-0.128169		8.45347	-0.387175	-8.06629	-1.98704	-0.337991	-0.000155453	-2.32519		0.958886	-0.0439177	-0.914968	-0.225392	-0.0383387	-1.76332e-05	-0.263748		-1.37911	0.0631643	1.31595	0.324168	0.0551403	2.53608e-05	0.379334		1.53396	-0.0702566	-1.4637	-0.360567
2008-2009	-156.045	-85.6781	241.723	49.215	3.99904	0.030858		-0.0146041	-0.0306981	-0.0150509	0.00177681	-0.0346937		2.27889	1.25125	-3.53014	-0.718738	-0.0584022	-0.000450651	-0.777591		4.79029	2.63015	-7.42044	-1.51081	-0.122763	-0.00094728	-1.63452		2.34862	1.28953	-3.63816	-0.740731	-0.0601893	-0.000464441	-0.801384		-0.277263	-0.152234	0.429496	0.0874457	0.00710554	5.48287e-05	0.094606		5.41379	2.97249	-8.38628	-1.70745
2009-2010	-66.9921	-179.92	246.912	109.231	2.94684	0.132211		0.025562	-0.0159394	-0.163481	0.00122016	-0.168379		-1.71245	-4.59911	6.31156	2.79217	0.0753271	0.00337957	2.87088		1.06782	2.86782	-3.93564	-1.74109	-0.046971	-0.00210737	-1.79017		10.952	29.4135	-40.3655	-17.8573	-0.481753	-0.021614	-18.3607		-0.0817411	-0.219531	0.301272	0.13328	0.00359562	0.000161319	0.137037		11.2801	30.2947	-41.5748	-18.3923
2010-2011	-115.002	-115.791	230.793	210.467	3.71273	0.836628		0.00807935	-0.0139891	-0.19497	0.00105442	0.134877		-0.929141	-0.935515	1.86466	1.70043	0.0299965	0.00675942	1.73719		1.60877	1.61981	-3.22859	-2.94424	-0.0519379	-0.0117037	-3.00788		22.4219	22.5758	-44.9977	-41.0347	-0.723873	-0.163118	-41.9217		-0.121261	-0.122093	0.243354	0.221921	0.0039148	0.000882162	0.226718		-15.5111	-15.6175	31.1286	28.387
2011-2012	-124.552	-89.0896	213.642	286.92	4.61168	1.65814		0.00433393	-0.0101775	-0.0611914	0.000726038	0.0490424		-0.539801	-0.386108	0.925909	1.24349	0.0199867	0.00718625	1.27066		1.26763	0.906706	-2.17433	-2.92011	-0.0469351	-0.0168756	-2.98392		7.62154	5.45152	-13.0731	-17.557	-0.282195	-0.101464	-17.9407		-0.0904297	-0.0646825	0.155112	0.208314	0.00334825	0.00120387	0.212867		-6.10835	-4.36917	10.4775	14.0712
2012-2013	-214.042	2.918	211.124	357.063	3.24017	2.60494		0.00267051	-0.00698885	0.100784	0.000677359	0.0353293		-0.571601	0.00779256	0.563809	0.953541	0.00865291	0.00695654	0.96915		1.49591	-0.0203935	-1.47551	-2.49546	-0.0226451	-0.0182056	-2.53631		-21.5719	0.294087	21.2778	35.9861	0.326556	0.262535	36.5751		-0.144983	0.00197654	0.143007	0.24186	0.00219476	0.00176448	0.245819		-7.56195	0.103091	7.45886	12.6148
2013-2014	-221.365	15.7815	205.584	420.427	3.32465	3.25686		0.00249405	-0.00673689	0.029105	0.000807584	0.0352323		-0.552095	0.0393598	0.512735	1.04856	0.00829183	0.00812275	1.06498		1.49131	-0.106318	-1.38499	-2.83237	-0.0223978	-0.0219411	-2.87671		-6.44282	0.45932	5.9835	12.2365	0.0967638	0.0947906	12.4281		-0.178771	0.0127449	0.166026	0.33953	0.00268493	0.00263018	0.344845		-7.7992	0.556018	7.24318	14.8126
2014-2015	-135.834	-68.5854	204.419	482.688	-2.74065	4.01309		0.00284409	-0.0072877	0.033312	0.00151793	0.123071		-0.386324	-0.195063	0.581387	1.37281	-0.00779467	0.0114136	1.37643		0.989916	0.49983	-1.48975	-3.51769	0.0199731	-0.0292462	-3.52696		-4.52489	-2.28471	6.80961	16.0793	-0.0912965	0.133684	16.1217		-0.206187	-0.104108	0.310295	0.732688	-0.00416012	0.0060916	0.734619		-16.7172	-8.44089	25.1581	59.405
2015-2016	-146.256	-59.6173	205.873	559.578	-3.61703	4.76376		0.00289814	0.0171254	0.0387672	0.000966068	0.0078098		-0.42387	-0.17278	0.59665	1.62174	-0.0104827	0.0138061	1.62506		-2.50469	-1.02097	3.52566	9.58301	-0.0619432	0.0815813	9.60265		-5.66993	-2.3112	7.98113	21.6933	-0.140222	0.184678	21.7378		-0.141293	-0.0575944	0.198887	0.540591	-0.0034943	0.00460211	0.541698		-1.14223	-0.465599	1.60783	4.37019
2016-2017	-41.0896	-199.393	240.482	659.745	-7.20618	5.85239		0.00332877	-0.168381	0.0758959	0.000741722	0.0110527		-0.136778	-0.663731	0.800509	2.19614	-0.0239877	0.0194812	2.19163		6.91869	33.5739	-40.4926	-111.088	1.21338	-0.985429	-110.86		-3.11853	-15.1331	18.2516	50.0719	-0.54692	0.444172	49.9692		-0.030477	-0.147894	0.178371	0.489347	-0.00534498	0.00434084	0.488343		-0.454151	-2.20383	2.65798	7.29197
2017-2018	52.7919	-329.464	276.672	759.828	-11.0952	7.43702		0.00419135	-0.242193	-0.0196873	0.000721554	0.0148909		0.221269	-1.3809	1.15963	3.1847	-0.0465038	0.0311711	3.16937		-12.7858	79.7939	-67.0081	-184.025	2.68718	-1.80119	-183.139		-1.03933	6.48626	-5.44693	-14.959	0.218434	-0.146415	-14.887		0.0380922	-0.237726	0.199634	0.548257	-0.00800577	0.00536621	0.545617		0.786121	-4.90603	4.11991	11.3145
雅安
2007-2008	-48.187	13.4449	34.7421	37.1493	-0.475483	0.0186752		-0.0335555	-0.0399018	0.0127466	-0.0504755	-0.0881502		1.61694	-0.451152	-1.16579	-1.24657	0.0159551	-0.000626658	-1.23124		1.92275	-0.536476	-1.38627	-1.48232	0.0189726	-0.000745175	-1.4641		-0.614218	0.171376	0.442842	0.473526	-0.00606078	0.000238045	0.467703		2.43226	-0.678639	-1.75362	-1.87513	0.0240003	-0.000942641	-1.85207		4.24769	-1.18517	-3.06252	-3.27472
2008-2009	32.361	-146.995	114.634	65.9906	3.49321	0.051069		-0.111771	-0.0194625	0.0170834	0.0504755	-0.0574133		-3.61702	16.4297	-12.8127	-7.37583	-0.39044	-0.00570803	-7.77198		-0.629828	2.86089	-2.23106	-1.28434	-0.0679868	-0.000993932	-1.35333		0.552836	-2.51117	1.95833	1.12734	0.0596759	0.000872431	1.18789		1.63344	-7.41963	5.78619	3.33091	0.176322	0.00257773	3.50981		-1.85795	8.43945	-6.5815	-3.78874
2009-2010	32.1116	-142.764	110.653	126.623	2.75448	0.252574		0.0317804	-0.017854	0.00703658	-0.360696	-0.163583		1.02052	-4.53711	3.51659	4.02412	0.0875386	0.0080269	4.11969		-0.573321	2.54892	-1.9756	-2.26073	-0.0491786	-0.00450946	-2.31441		0.225956	-1.00457	0.778616	0.89099	0.0193821	0.00177725	0.912149		-11.5825	51.4945	-39.912	-45.6723	-0.993531	-0.0911024	-46.757		-5.25289	23.3537	-18.1008	-20.7133
2010-2011	-196.13	145.399	50.731	214.666	2.21263	0.703466		0.0130225	-0.00946556	0.00869939	0.0264411	-0.0472077		-2.55411	1.89346	0.660646	2.7955	0.0288141	0.00916091	2.83347		1.85648	-1.37628	-0.480197	-2.03194	-0.0209438	-0.0066587	-2.05954		-1.70621	1.26488	0.441328	1.86747	0.0192485	0.00611973	1.89284		-5.1859	3.84451	1.34138	5.67602	0.0585045	0.0186004	5.75313		9.25883	-6.86394	-2.39489	-10.1339
2011-2012	-391.952	360.629	31.323	277.562	4.25907	1.23868		0.00874392	-0.0104867	0.012501	0.0142858	-0.118261		-3.42719	3.15331	0.273886	2.42698	0.037241	0.0108309	2.47505		4.11028	-3.78181	-0.328476	-2.91072	-0.0446636	-0.0129897	-2.96837		-4.89981	4.50824	0.391571	3.46982	0.0532428	0.0154848	3.53855		-5.59936	5.15188	0.447476	3.96521	0.0608444	0.0176956	4.04375		46.3528	-42.6485	-3.70431	-32.8249
2012-2013	-176.239	162.289	13.9504	311.241	6.12058	1.19387		0.0116448	-0.00691052	0.00671729	0.014108	-0.033317		-2.05226	1.88982	0.162448	3.62432	0.0712727	0.0139023	3.7095		1.21791	-1.1215	-0.0964042	-2.15084	-0.0422964	-0.00825025	-2.20138		-1.18385	1.09014	0.0937085	2.09069	0.0411137	0.00801955	2.13983		-2.48639	2.28957	0.196812	4.39099	0.0863492	0.0168431	4.49418		5.87177	-5.40698	-0.464784	-10.3696
2013-2014	-478.954	401.763	77.1911	372.12	8.42408	1.51905		0.00609199	-0.00655834	0.011207	0.0106624	-0.0401733		-2.91779	2.44754	0.470247	2.26695	0.0513194	0.00925405	2.32752		3.14115	-2.6349	-0.506246	-2.44049	-0.055248	-0.00996246	-2.5057		-5.36765	4.50257	0.865082	4.17035	0.0944088	0.017024	4.28179		-5.10682	4.28377	0.823045	3.9677	0.0898212	0.0161968	4.07372		19.2412	-16.1402	-3.10102	-14.9493
2014-2015	-366.807	272.214	94.5935	427.043	10.4297	1.54726		0.00592553	-0.00620341	0.0196327	0.0141333	-0.0264669		-2.17353	1.61301	0.560516	2.53045	0.0618013	0.00916834	2.60142		2.27546	-1.68865	-0.586802	-2.64912	-0.0646995	-0.0095983	-2.72342		-7.20143	5.3443	1.85713	8.38401	0.204763	0.030377	8.61915		-5.1842	3.84728	1.33692	6.03552	0.147406	0.0218679	6.20479		9.70826	-7.20466	-2.5036	-11.3025
2015-2016	-4.77203	-78.8276	83.5996	492.365	10.6129	1.68718		0.0073038	0.00507387	0.220611	0.135562	0.00777816		-0.034854	-0.575741	0.610595	3.59614	0.0775146	0.0123228	3.68598		-0.0242127	-0.399961	0.424174	2.4982	0.0538486	0.00856054	2.56061		-1.05276	-17.3902	18.443	108.621	2.34133	0.37221	111.335		-0.646904	-10.686	11.3329	66.7458	1.4387	0.228717	68.4133		-0.0371176	-0.613134	0.650251	3.8297
2016-2017	-172.245	193.153	-20.9081	572.301	10.1524	5.92715		0.0141847	0.00913683	0.00720411	0.122295	0.0112262		-2.44324	2.73981	-0.296575	8.11791	0.144008	0.0840747	8.34599		-1.57377	1.76481	-0.191034	5.22902	0.0927605	0.0541554	5.37593		-1.24087	1.3915	-0.150624	4.12292	0.0731389	0.0426999	4.23876		-21.0647	23.6217	-2.55696	69.9896	1.24158	0.724861	71.9561		-1.93365	2.16837	-0.234718	6.42475
2017-2018	-138.838	187.403	-48.565	644.575	10.8051	3.50282		0.0170877	0.0089155	0.00829233	0.102066	0.011573		-2.37243	3.20229	-0.829864	11.0143	0.184634	0.0598551	11.2588		-1.23781	1.67079	-0.432981	5.7467	0.0963324	0.0312294	5.87427		-1.15129	1.55401	-0.402717	5.34503	0.0895991	0.0290465	5.46367		-14.1707	19.1275	-4.95684	65.7892	1.10283	0.357519	67.2495		-1.60677	2.16882	-0.562042	7.45966
绵阳
2007-2008	108.422	-276.62	168.198	104.944	1.87212	0.0114109		-0.0316306	-0.018339	0.073982	-0.00270807	-0.0099715		-3.42945	8.74966	-5.32021	-3.31946	-0.0592164	-0.000360934	-3.37903		-1.98835	5.07294	-3.08459	-1.92458	-0.0343329	-0.000209265	-1.95912		8.02127	-20.4649	12.4436	7.764	0.138503	0.000844202	7.90335		-0.293614	0.749107	-0.455493	-0.284197	-0.00506984	-3.09016e-05	-0.289298		-1.08113	2.75832	-1.67719	-1.04645
2008-2009	354.279	-1145.72	791.439	195.41	3.40412	0.0695268		0.0207231	-0.0194492	-0.00950722	-0.00268574	-0.00979609		7.34178	-23.7429	16.4011	4.04951	0.070544	0.00144081	4.1215		-6.89046	22.2833	-15.3929	-3.80058	-0.0662074	-0.00135224	-3.86814		-3.36821	10.8926	-7.52438	-1.85781	-0.0323637	-0.000661007	-1.89083		-0.951504	3.07711	-2.1256	-0.524822	-0.00914258	-0.000186731	-0.534151		-3.47055	11.2236	-7.753	-1.91425
2009-2010	256.362	-1017.2	760.841	408.256	-26.0815	0.399266		0.00512263	-0.015281	-0.00380816	-0.00745607	-0.0200212		1.31325	-5.21076	3.89751	2.09134	-0.133606	0.00204529	1.95978		-3.91748	15.5439	-11.6264	-6.23856	0.398552	-0.00610119	-5.84611		-0.976268	3.87367	-2.89741	-1.5547	0.0993225	-0.00152047	-1.4569		-1.91146	7.58434	-5.67289	-3.04398	0.194466	-0.00297695	-2.8525		-5.13269	20.3657	-15.233	-8.17378
2010-2011	167.963	-904.868	736.905	762.807	-65.7876	1.3847		0.0025624	-0.00857816	-0.82723	-0.0052945	0.0436042		0.430388	-2.31864	1.88825	1.95462	-0.168574	0.00354816	1.78959		-1.44081	7.76211	-6.32129	-6.54348	0.564337	-0.0118782	-5.99102		-138.944	748.534	-609.59	-631.016	54.4214	-1.14547	-577.74		-0.88928	4.79083	-3.90155	-4.03868	0.348313	-0.00733131	-3.6977		7.32389	-39.4561	32.1322	33.2616
2011-2012	-138.802	-506.208	645.01	989.859	-68.6423	2.15883		0.00219485	-0.0161735	-0.0143411	-0.0114528	0.0151086		-0.304649	-1.11105	1.4157	2.17259	-0.15066	0.00473832	2.02667		2.24491	8.18715	-10.4321	-16.0095	1.11018	-0.0349158	-14.9342		1.99057	7.25958	-9.25015	-14.1957	0.984406	-0.03096	-13.2422		1.58967	5.7975	-7.38717	-11.3367	0.786147	-0.0247247	-10.5752		-2.0971	-7.64808	9.74518	14.9554
2012-2013	-401.131	2246.68	-1845.55	1169.84	-66.1663	2.11963		0.00206445	-0.0164925	0.140589	-0.0106402	0.0114127		-0.828115	4.63816	-3.81005	2.41508	-0.136597	0.00437587	2.28286		6.61565	-37.0534	30.4378	-19.2936	1.09125	-0.034958	-18.2373		-56.3945	315.858	-259.464	164.467	-9.30224	0.297996	155.462		4.26812	-23.9052	19.6371	-12.4474	0.704024	-0.0225533	-11.7659		-4.57797	25.6406	-21.0627	13.351
2013-2014	-709.054	-97.9538	807.008	1337.92	-57.2076	2.75838		0.00207714	-0.00835267	0.0107561	0.018558	0.00877443		-1.4728	-0.203463	1.67627	2.77905	-0.118828	0.00572954	2.66595		5.9225	0.818176	-6.74068	-11.1752	0.477836	-0.0230399	-10.7204		-7.62664	-1.0536	8.68024	14.3908	-0.615329	0.0296694	13.8051		-13.1587	-1.81783	14.9765	24.8292	-1.06166	0.0511902	23.8188		-6.22154	-0.859488	7.08103	11.7395
2014-2015	-26.1733	-814.535	840.709	1508.44	-47.5153	3.325		0.00190288	-0.00803111	-0.0165694	0.00705116	0.00891069		-0.0498047	-1.54996	1.59977	2.87038	-0.0904158	0.00632707	2.78629		0.210201	6.54162	-6.75182	-12.1145	0.3816	-0.0267034	-11.7596		0.433678	13.4964	-13.9301	-24.994	0.787302	-0.0550934	-24.2618		-0.184552	-5.74341	5.92797	10.6363	-0.335038	0.0234451	10.3247		-0.233222	-7.25807	7.49129	13.4413
2015-2016	-31.1406	-885.222	916.363	1701.17	-40.129	3.32928		0.00210929	0.00163926	-0.0166467	0.00295149	0.00257285		-0.0656847	-1.86719	1.93288	3.58827	-0.0846438	0.00702242	3.51065		-0.0510474	-1.45111	1.50215	2.78866	-0.0657817	0.00545754	2.72833		0.518387	14.736	-15.2544	-28.3188	0.668013	-0.0554213	-27.7062		-0.0919111	-2.61272	2.70464	5.02099	-0.11844	0.00982633	4.91238		-0.0801202	-2.27755	2.35767	4.37687
2016-2017	-136.7	-846.799	983.498	2028.79	-33.6669	31.6877		0.00855076	0.0022717	-0.0130083	0.00157403	0.00337922		-1.16888	-7.24077	8.40965	17.3477	-0.287878	0.270954	17.3308		-0.310541	-1.92368	2.23422	4.60881	-0.0764813	0.0719852	4.60431		1.77823	11.0155	-12.7937	-26.3912	0.437951	-0.412205	-26.3655		-0.21517	-1.33289	1.54806	3.19338	-0.0529929	0.0498776	3.19027		-0.461938	-2.86152	3.32346	6.85573
2017-2018	-2220.78	1195.9	1024.88	2403.73	-29.316	16.8047		0.00656159	0.00533955	-0.0182187	0.00605797	0.00789674		-14.5718	7.84702	6.72481	15.7723	-0.19236	0.110266	15.6902		-11.8579	6.38557	5.47237	12.8348	-0.156534	0.0897297	12.768		40.4596	-21.7877	-18.6719	-43.7928	0.5341	-0.30616	-43.5649		-13.4534	7.24473	6.20866	14.5617	-0.177596	0.101803	14.4859		-17.5369	9.44372	8.09317	18.9816
西宁
2007-2008	-132.057	130.731	1.32641	109.892	4.45308	-0.0985455		0.0180846	0.000812022	-0.0909845	0.00968992	0.0100273		-2.3882	2.36421	0.0239875	1.98735	0.0805319	-0.00178215	2.0661		-0.107234	0.106156	0.00107707	0.089235	0.003616	-8.00211e-05	0.092771		12.0152	-11.8945	-0.120682	-9.99849	-0.405161	0.0089661	-10.3947		-1.27963	1.26677	0.0128528	1.06485	0.04315	-0.000954898	1.10704		-1.32418	1.31088	0.0133003	1.10192
2008-2009	-239.856	162.612	77.2443	201.23	10.3728	-0.0806842		-0.0347419	0.000287873	-0.0329778	0.00194666	0.00425669		8.33308	-5.64946	-2.68362	-6.99113	-0.360371	0.00280313	-7.3487		-0.0690482	0.0468117	0.0222366	0.0579288	0.00298605	-2.32268e-05	0.0608917		7.90994	-5.36259	-2.54735	-6.63613	-0.342072	0.00266079	-6.97555		-0.466919	0.316551	0.150369	0.391727	0.0201923	-0.000157065	0.411763		-1.021	0.69219	0.328805	0.856576
2009-2010	423.212	-527.981	104.769	370.683	12.8962	-0.123014		0.0103729	0.000289453	-0.0346883	0.0014771	0.00327325		4.38994	-5.4767	1.08676	3.84506	0.133771	-0.00127601	3.97756		0.1225	-0.152826	0.0303258	0.107295	0.00373284	-3.56068e-05	0.110992		-14.6805	18.3148	-3.63427	-12.8583	-0.447346	0.00426715	-13.3014		0.625124	-0.779878	0.154754	0.547534	0.0190489	-0.000181703	0.566401		1.38528	-1.72821	0.342936	1.21334
2010-2011	995.011	-1155.54	160.53	578.734	20.1143	-0.0533368		0.00556384	0.000383559	-0.0162845	0.00137049	0.00351205		5.53608	-6.42924	0.893161	3.21998	0.111913	-0.000296757	3.3316		0.381645	-0.443218	0.0615725	0.221979	0.00771502	-2.04578e-05	0.229673		-16.2033	18.8174	-2.61415	-9.42441	-0.327552	0.000868565	-9.7511		1.36366	-1.58366	0.220005	0.793152	0.0275666	-7.30978e-05	0.820646		3.49453	-4.05832	0.563788	2.03254
2011-2012	312.798	-602.668	289.87	697.982	27.1905	-0.118577		0.00480165	0.000604842	-0.00855462	0.00124609	0.00436841		1.50195	-2.8938	1.39185	3.35146	0.130559	-0.000569367	3.48145		0.189194	-0.364519	0.175326	0.422169	0.016446	-7.17207e-05	0.438543		-2.67587	5.1556	-2.47973	-5.97097	-0.232604	0.00101439	-6.20256		0.389776	-0.750982	0.361205	0.869752	0.0338819	-0.000147759	0.903486		1.36643	-2.6327	1.26627	3.04907
2012-2013	242.633	-663.475	420.842	895.104	36.5771	-0.120616		0.00321496	0.000627304	-0.0105891	0.0023845	0.00437929		0.780055	-2.13305	1.35299	2.87772	0.117594	-0.000387776	2.99493		0.152205	-0.416201	0.263996	0.561502	0.022945	-7.5663e-05	0.584372		-2.56926	7.02558	-4.45633	-9.47832	-0.387318	0.00127721	-9.86436		0.578557	-1.58205	1.0035	2.13437	0.087218	-0.000287609	2.2213		1.06256	-2.90555	1.84299	3.91992
2013-2014	238.616	-806.939	568.323	1036.99	46.8802	0.154567		0.00327772	0.00102248	-0.00992492	0.00195318	0.00498976		0.782116	-2.64492	1.8628	3.39895	0.15366	0.000506627	3.55312		0.24398	-0.82508	0.581099	1.0603	0.0479342	0.000158042	1.10839		-2.36824	8.0088	-5.64056	-10.292	-0.465283	-0.00153407	-10.7588		0.466059	-1.57609	1.11003	2.02542	0.0915654	0.000301897	2.11729		1.19064	-4.02643	2.83579	5.17433
2014-2015	252.175	-880.047	627.872	1153.13	56.0852	0.806292		0.00343361	0.00124402	-0.00689892	0.00139814	0.00520232		0.865871	-3.02174	2.15587	3.9594	0.192575	0.0027685	4.15474		0.313711	-1.0948	0.781087	1.43452	0.0697713	0.00100305	1.50529		-1.73974	6.07138	-4.33164	-7.95535	-0.386928	-0.00556255	-8.34784		0.352575	-1.23042	0.87785	1.61223	0.0784147	0.00112731	1.69177		1.31189	-4.57828	3.26639	5.99894
2015-2016	594.014	-1251.9	657.888	1335.51	69.1996	1.16897		0.00340366	0.00038592	-0.00962306	0.00121592	0.00308743		2.02182	-4.26104	2.23923	4.54561	0.235532	0.00397878	4.78512		0.229242	-0.483133	0.253892	0.515398	0.0267055	0.000451129	0.542555		-5.71623	12.0471	-6.3309	-12.8517	-0.665912	-0.0112491	-13.5288		0.722273	-1.52221	0.799939	1.62387	0.0841411	0.00142137	1.70943		1.83397	-3.86516	2.03118	4.12328
2016-2017	595.095	-1364.5	769.403	1406.48	79.1914	4.08678		0.00485437	0.000363375	-0.0227712	0.00102807	0.00293085		2.88881	-6.62377	3.73496	6.82755	0.384424	0.0198387	7.23181		0.216243	-0.495824	0.279582	0.511078	0.0287762	0.00148503	0.541339		-13.551	31.0712	-17.5202	-32.0271	-1.80328	-0.0930609	-33.9235		0.6118	-1.4028	0.791	1.44596	0.0814144	0.0042015	1.53157		1.74414	-3.99914	2.25501	4.12217
2017-2018	238.507	-386.336	147.829	1442.48	86.2674	12.6801		0.00752658	0.00031455	0.00692844	0.000917727	0.00233444		1.79514	-2.90779	1.11264	10.8569	0.649298	0.0954374	11.6016		0.0750225	-0.121522	0.0464996	0.453731	0.0271355	0.00398852	0.484855		1.65248	-2.67671	1.02422	9.9941	0.597699	0.087853	10.6797		0.218884	-0.354551	0.135666	1.3238	0.07917	0.0116368	1.41461		0.556781	-0.901879	0.345098	3.36737
海西
2007-2008	24.5851	4.37468	-28.9598	97.9584	4.41095	0.108945		0.0730938	0.00942403	0.0104706	0.00488679	0.010283		1.79702	0.319762	-2.11678	7.16015	0.322414	0.00796325	7.49053		0.231691	0.0412272	-0.272918	0.923163	0.041569	0.00102671	0.965758		0.257422	0.0458057	-0.303227	1.02569	0.0461855	0.00114073	1.07301		0.120142	0.0213782	-0.14152	0.478702	0.0215554	0.000532394	0.50079		0.252809	0.0449849	-0.297794	1.00731
2008-2009	-12.2063	7.27139	4.93495	121.419	7.89202	0.0870681		0.0270567	0.00761666	0.00973061	0.00472556	0.00880962		-0.330264	0.19674	0.133524	3.28521	0.213532	0.00235578	3.5011		-0.0929716	0.0553837	0.0375878	0.924811	0.0601109	0.000663168	0.985585		-0.118775	0.0707551	0.0480201	1.18149	0.0767942	0.000847226	1.25913		-0.0576817	0.0343614	0.0233204	0.573774	0.0372942	0.000411445	0.61148		-0.107533	0.0640582	0.043475	1.06966
2009-2010	-33.2688	53.7562	-20.4874	229.018	13.116	0.143161		0.0154358	-0.0226846	0.0597183	0.00229449	0.014907		-0.51353	0.82977	-0.316239	3.53507	0.202456	0.00220981	3.73974		0.754691	-1.21944	0.464749	-5.19519	-0.297532	-0.00324756	-5.49597		-1.98676	3.21023	-1.22347	13.6766	0.783265	0.00854934	14.4684		-0.0763348	0.123343	-0.0470081	0.525478	0.0300945	0.000328481	0.555901		-0.495937	0.801343	-0.305405	3.41397
2010-2011	297.354	-152.844	-144.51	399.997	20.8322	0.500982		0.0109166	-0.0214914	-0.0202393	0.00363565	0.036804		3.2461	-1.66854	-1.57756	4.36662	0.227417	0.00546903	4.5995		-6.39054	3.28482	3.10572	-8.59648	-0.447713	-0.0107668	-9.05496		-6.01824	3.09345	2.92479	-8.09566	-0.42163	-0.0101395	-8.52743		1.08108	-0.555686	-0.525389	1.45425	0.0757387	0.00182139	1.53181		10.9438	-5.62526	-5.31856	14.7215
2011-2012	-8.18147	-10.5159	18.6974	530.483	31.129	0.781298		0.0113727	0.0346103	0.0443622	0.00288841	0.0118665		-0.0930454	-0.119595	0.21264	6.03303	0.35402	0.00888546	6.39593		-0.283163	-0.363959	0.647122	18.3602	1.07738	0.0270409	19.4646		-0.362949	-0.466511	0.829459	23.5334	1.38095	0.0346601	24.949		-0.0236314	-0.0303743	0.0540057	1.53225	0.0899131	0.0022567	1.62442		-0.0970854	-0.124787	0.221873	6.29498
2012-2013	143.487	-233.48	89.9928	533.889	36.738	0.735477		0.0106353	0.00770911	-0.178534	0.00208742	0.00786643		1.52603	-2.48313	0.957101	5.67806	0.39072	0.00782202	6.07661		1.10616	-1.79992	0.693764	4.1158	0.283217	0.00566987	4.40469		-25.6173	41.6841	-16.0668	-95.3173	-6.55899	-0.131308	-102.008		0.299518	-0.487372	0.187853	1.11445	0.0766879	0.00153525	1.19267		1.12873	-1.83665	0.707922	4.1998
2013-2014	-268.786	84.9182	183.868	494.872	39.988	0.74152		0.0147065	0.00712895	-0.0100226	-0.0182717	0.0556707		-3.95291	1.24885	2.70406	7.27785	0.588084	0.0109052	7.87684		-1.91616	0.605378	1.31079	3.52792	0.285073	0.00528626	3.81828		2.69395	-0.851104	-1.84284	-4.95993	-0.400786	-0.00743199	-5.36815		4.91117	-1.5516	-3.35957	-9.04214	-0.730647	-0.0135488	-9.78634		-14.9635	4.72746	10.2361	27.5499
2014-2015	104.831	-265.374	160.542	442.098	86.756	2.53819		0.0312237	0.00560899	-0.0964771	0.0958887	0.0163003		3.27322	-8.28594	5.01271	13.8039	2.70884	0.0792517	16.592		0.587999	-1.48848	0.900479	2.47973	0.486614	0.0142367	2.98058		-10.1138	25.6025	-15.4886	-42.6524	-8.36997	-0.244878	-51.2672		10.0522	-25.4463	15.3942	42.3922	8.31892	0.243384	50.9545		1.70878	-4.32567	2.61688	7.20633
2015-2016	-65.4984	-151.859	217.358	389.052	127.651	2.5266		-0.135417	0.0051874	0.0162775	0.0132298	0.011023		8.86963	20.5644	-29.434	-52.6844	-17.2862	-0.342146	-70.3128		-0.339767	-0.787754	1.12752	2.01817	0.662179	0.0131065	2.69346		-1.06615	-2.47188	3.53803	6.33279	2.07784	0.0411267	8.45176		-0.866529	-2.00906	2.87559	5.14707	1.6888	0.0334264	6.8693		-0.721989	-1.67394	2.39593	4.28852
2016-2017	-4.10936	-277.674	281.784	446.348	136.889	3.48487		-0.10468	0.0042598	0.0109149	0.00489649	0.00758334		0.430168	29.067	-29.4972	-46.7238	-14.3296	-0.364797	-61.4182		-0.0175051	-1.18284	1.20034	1.90135	0.58312	0.0148449	2.49932		-0.0448532	-3.03078	3.07564	4.87184	1.49413	0.0380369	6.404		-0.0201214	-1.35963	1.37975	2.18554	0.670275	0.0170636	2.87288		-0.0311627	-2.1057	2.13686	3.38481
2017-2018	-361.514	210.477	151.037	597.918	158.05	2.7407		0.0320244	0.00287191	0.00812257	0.0036718	0.00508837		-11.5772	6.74038	4.83687	19.1479	5.06146	0.0877692	24.2971		-1.03824	0.604471	0.433766	1.71717	0.453907	0.00787106	2.17895		-2.93642	1.70961	1.22681	4.85663	1.28377	0.0222615	6.16266		-1.3274	0.772827	0.554578	2.19543	0.580328	0.0100633	2.78582		-1.83952	1.07098	0.768533	3.04243
拉萨
2007-2008	181.814	-182.911	1.09755	16.3711	9.38252	0.00898952		0.00756589	-0.0246993	0.00338659	0.00368979	0.0163689		1.37558	-1.38389	0.00830394	0.123862	0.0709871	6.80137e-05	0.194917		-4.49067	4.51778	-0.0271087	-0.404354	-0.231742	-0.000222035	-0.636318		0.615728	-0.619445	0.00371695	0.0554421	0.0317747	3.04438e-05	0.0872473		0.670854	-0.674903	0.00404973	0.0604057	0.0346195	3.31694e-05	0.0950584		2.97609	-2.99405	0.0179657	0.267976
2008-2009	-339.772	320.376	19.3961	30.1917	14.7977	0.0343795		0.005223	-0.102425	0.00176226	0.0023119	0.00669976		-1.77463	1.67332	0.101306	0.157691	0.0772883	0.000179564	0.235159		34.801	-32.8144	-1.98664	-3.09237	-1.51565	-0.0035213	-4.61154		-0.598768	0.564587	0.0341811	0.0532057	0.0260774	6.05857e-05	0.0793437		-0.785518	0.740676	0.0448419	0.0698	0.0342107	7.94819e-05	0.10409		-2.27639	2.14644	0.12995	0.202277
2009-2010	-377.589	338.905	38.6842	46.8018	29.0437	0.0999558		0.00326072	-0.1359	0.005587	0.00348275	0.0128593		-1.23121	1.10507	0.126138	0.152608	0.0947033	0.000325928	0.247637		51.3142	-46.0571	-5.25717	-6.36035	-3.94703	-0.013584	-10.321		-2.10959	1.89346	0.216128	0.261482	0.162267	0.000558453	0.424307		-1.31505	1.18032	0.134727	0.162999	0.101152	0.000348121	0.264499		-4.85553	4.35808	0.497452	0.601839
2010-2011	-396.928	349.631	47.2969	100.098	35.4892	0.390696		0.00163266	-0.023749	0.00257575	0.00228378	0.00751503		-0.648051	0.57083	0.0772201	0.163427	0.057942	0.000637876	0.222007		9.42666	-8.3034	-1.12326	-2.37724	-0.842835	-0.00927866	-3.22936		-1.02239	0.900563	0.121825	0.257829	0.0914115	0.00100634	0.350247		-0.906496	0.79848	0.108016	0.228603	0.0810496	0.000892264	0.310545		-2.98293	2.62749	0.355438	0.752243
2011-2012	-488.694	417.675	71.0192	146.572	42.4427	0.693379		0.00126926	-0.0230354	0.00367287	0.00256685	0.00814984		-0.620281	0.530139	0.0901419	0.186038	0.0538709	0.000880079	0.240789		11.2573	-9.62133	-1.63596	-3.37635	-0.977686	-0.0159723	-4.37001		-1.79491	1.53407	0.260845	0.538341	0.155887	0.0025467	0.696774		-1.25441	1.07211	0.182296	0.376229	0.108944	0.0017798	0.486953		-3.98278	3.40399	0.578795	1.19454
2012-2013	92.8841	-198.983	106.099	201.615	53.1954	1.04154		0.00097805	-0.0254562	0.00408376	0.001677	0.00637365		0.0908453	-0.194616	0.10377	0.197189	0.0520278	0.00101868	0.250236		-2.36447	5.06535	-2.70088	-5.13233	-1.35415	-0.0265137	-6.513		0.379316	-0.8126	0.433283	0.823345	0.217237	0.00425342	1.04484		0.155767	-0.333696	0.177929	0.338108	0.0892089	0.00174667	0.429064		0.592011	-1.26825	0.676239	1.28502
2013-2014	-469.528	337.921	131.607	251.294	68.5598	1.67405		0.000778753	-0.0626592	0.00391907	0.00069265	0.00382797		-0.365646	0.263157	0.10249	0.195696	0.0533911	0.00130367	0.250391		29.4203	-21.1738	-8.24641	-15.7459	-4.2959	-0.104894	-20.1467		-1.84011	1.32433	0.515779	0.984838	0.268691	0.00656071	1.26009		-0.325219	0.234061	0.0911579	0.174059	0.047488	0.00115953	0.222706		-1.79734	1.29355	0.503789	0.961945
2014-2015	-529.313	362.771	166.542	283.306	84.0486	2.1198		0.000646054	-0.0439562	0.00411815	0.00070632	0.00362175		-0.341964	0.234369	0.107595	0.183031	0.0542999	0.00136951	0.2387		23.2666	-15.946	-7.32055	-12.453	-3.69446	-0.0931785	-16.2407		-2.17979	1.49394	0.685846	1.1667	0.346125	0.00872967	1.52155		-0.373864	0.256232	0.117632	0.200105	0.0593652	0.00149726	0.260967		-1.91704	1.31386	0.603174	1.02606
2015-2016	-115.049	-50.8919	165.941	340.459	103.408	2.91364		0.000571846	-0.0966028	0.00375214	0.000875011	0.00349587		-0.0657904	-0.0291023	0.0948927	0.19469	0.0591333	0.00166616	0.25549		11.1141	4.9163	-16.0304	-32.8894	-9.98949	-0.281466	-43.1603		-0.43168	-0.190953	0.622634	1.27745	0.388	0.0109324	1.67638		-0.100669	-0.044531	0.1452	0.297906	0.090483	0.00254947	0.390938		-0.402197	-0.177911	0.580109	1.1902
2016-2017	-499.684	341.537	158.147	401.406	123.053	3.95506		0.000499349	0.0288627	0.00191853	0.000743423	0.00249525		-0.249516	0.170546	0.0789703	0.200441	0.0614462	0.00197495	0.263863		-14.4222	9.85769	4.56454	11.5857	3.55164	0.114154	15.2515		-0.95866	0.655251	0.30341	0.770111	0.236081	0.00758791	1.01378		-0.371476	0.253907	0.11757	0.298414	0.0914802	0.00294028	0.392835		-1.24684	0.852221	0.394615	1.00161
2017-2018	-458.637	305.655	152.982	472.427	140.964	6.5895		0.000432986	0.0147531	0.00159432	0.000524901	0.00195413		-0.198583	0.132344	0.0662389	0.204554	0.0610355	0.00285316	0.268443		-6.76633	4.50937	2.25696	6.96978	2.07966	0.0972158	9.14666		-0.731213	0.487312	0.243902	0.7532	0.224742	0.0105058	0.988447		-0.240739	0.160439	0.0803003	0.247978	0.0739923	0.00345884	0.325429		-0.896237	0.59729	0.298946	0.923185
巴音郭勒
2007-2008	-142.768	176.015	-33.2469	148.497	13.2742	0.0800459		0.0139041	0.0281263	0.0144404	0.0526698	0.02476		-1.98506	2.44732	-0.462267	2.06471	0.184566	0.00111296	2.25039		-4.01554	4.95065	-0.935113	4.17666	0.373355	0.0022514	4.55227		-2.06163	2.54172	-0.480098	2.14435	0.191685	0.00115589	2.33719		-7.51956	9.27067	-1.75111	7.82129	0.69915	0.004216	8.52465		-3.53494	4.35813	-0.823194	3.67678
2008-2009	34.2312	-119.534	85.3025	70.0161	28.3383	0.0608577		0.0628269	0.00177365	0.0800339	0.00796874	0.00286755		2.15064	-7.50993	5.35929	4.39889	1.78041	0.0038235	6.18312		0.0607142	-0.212011	0.151297	0.124184	0.0502624	0.000107941	0.174555		2.73965	-9.56675	6.82709	5.60366	2.26803	0.00487068	7.87656		0.272779	-0.952533	0.679754	0.55794	0.225821	0.000484959	0.784245		0.0981595	-0.342769	0.244609	0.200775
2009-2010	-395.164	314.156	81.0077	199.228	45.1762	0.114115		0.0157184	0.00182758	0.010739	0.0481342	0.00299048		-6.21134	4.93803	1.27331	3.13155	0.710097	0.0017937	3.84344		-0.722195	0.574146	0.148048	0.364106	0.0825633	0.000208554	0.446878		-4.24367	3.37372	0.869943	2.13951	0.485147	0.00122548	2.62588		-19.0209	15.1216	3.89924	9.58968	2.17452	0.00549282	11.7697		-1.18173	0.939477	0.242252	0.595788
2010-2011	-408.154	368.729	39.4247	401.015	74.3698	0.0882378		0.00798769	0.00196705	0.00689537	0.00480016	0.0027593		-3.26021	2.9453	0.314913	3.20318	0.594043	0.000704816	3.79793		-0.802861	0.725311	0.0775506	0.788817	0.146289	0.000173568	0.93528		-2.81437	2.54252	0.271848	2.76514	0.512807	0.000608432	3.27856		-1.9592	1.76996	0.189245	1.92493	0.356987	0.000423555	2.28234		-1.12622	1.01744	0.108785	1.10652
2011-2012	-233.338	69.6199	163.718	544.116	85.6788	0.331879		0.00523527	0.00264335	0.00409764	0.00295635	0.002992		-1.22159	0.364478	0.857109	2.84859	0.448552	0.00173747	3.29888		-0.616795	0.18403	0.432765	1.43829	0.226479	0.000877273	1.66565		-0.956136	0.285277	0.670859	2.22959	0.351081	0.00135992	2.58203		-0.689828	0.20582	0.484008	1.60859	0.253296	0.000981149	1.86287		-0.698149	0.208303	0.489846	1.628
2012-2013	-858.87	551.694	307.176	693.403	110.295	0.715643		0.00516478	0.00271138	0.00360196	0.00159019	0.00255549		-4.43587	2.84938	1.5865	3.58127	0.569648	0.00369614	4.15462		-2.32872	1.49585	0.832871	1.88008	0.299051	0.00194038	2.18107		-3.09362	1.98718	1.10644	2.49761	0.397278	0.00257772	2.89747		-1.36577	0.877298	0.488468	1.10264	0.17539	0.00113801	1.27917		-2.19483	1.40985	0.784984	1.77198
2013-2014	-372.933	27.7095	345.223	839.572	114.334	1.65667		0.00593271	0.0139008	0.00476282	0.00282575	0.00640392		-2.2125	0.164392	2.04811	4.98093	0.678313	0.00982855	5.66908		-5.18406	0.385184	4.79888	11.6707	1.58934	0.0230291	13.2831		-1.77621	0.131975	1.64424	3.99873	0.544555	0.00789044	4.55118		-1.05381	0.0782999	0.975513	2.37242	0.32308	0.00468134	2.70018		-2.38823	0.177449	2.21078	5.37655
2014-2015	-19.2557	-259.526	278.782	739.669	106.037	4.36512		0.00869861	-0.00413736	0.0363476	0.00194371	-0.0467728		-0.167498	-2.25752	2.42502	6.4341	0.922371	0.0379705	7.39444		0.079668	1.07375	-1.15342	-3.06028	-0.438712	-0.0180601	-3.51705		-0.699899	-9.43314	10.133	26.8852	3.85417	0.158661	30.898		-0.0374277	-0.504444	0.541872	1.43771	0.206105	0.00848455	1.65229		0.900646	12.1388	-13.0394	-34.5964
2015-2016	129.153	-567.401	438.249	679.289	3.31193	8.81798		-0.058838	-0.00430713	-0.0252054	0.00312953	-0.0131446		-7.59909	33.3847	-25.7857	-39.968	-0.194867	-0.518832	-40.6817		-0.556278	2.44387	-1.88759	-2.92579	-0.0142649	-0.0379802	-2.97803		-3.25535	14.3016	-11.0462	-17.1217	-0.0834786	-0.22226	-17.4275		0.404188	-1.7757	1.37151	2.12586	0.0103648	0.0275962	2.16382		-1.69766	7.45824	-5.76059	-8.92896
2016-2017	154.246	-659.878	505.632	747.533	10.906	8.56282		-0.348115	-0.00357941	0.014009	0.00400816	-0.0100351		-53.6952	229.713	-176.018	-260.227	-3.79655	-2.98085	-267.005		-0.552108	2.36197	-1.80986	-2.67573	-0.0390371	-0.0306499	-2.74541		2.16082	-9.24421	7.08339	10.4722	0.152782	0.119956	10.7449		0.61824	-2.64489	2.02665	2.99623	0.043713	0.0343211	3.07426		-1.54787	6.62192	-5.07406	-7.50155
2017-2018	817.981	-741.423	-76.5573	864.838	12.0636	7.40083		0.02508	-0.00355312	0.00837853	0.00500796	-0.010005		20.515	-18.5949	-1.92006	21.6901	0.302556	0.185613	22.1783		-2.90638	2.63437	0.272017	-3.07287	-0.0428636	-0.026296	-3.14203		6.85348	-6.21204	-0.641438	7.24607	0.101076	0.0620081	7.40916		4.09641	-3.71302	-0.383396	4.33107	0.0604142	0.037063	4.42855		-8.1839	7.41794	0.765956	-8.65271
和田
2007-2008	8.17133	-17.9307	9.75938	15.7901	0.991151	0.00032031		-0.443352	-0.176011	-0.110745	-0.0397136	-0.0948869		-3.62277	7.94961	-4.32684	-7.00058	-0.439428	-0.00014201	-7.44015		-1.43824	3.156	-1.71776	-2.77924	-0.174453	-5.63781e-05	-2.95375		-0.90493	1.98573	-1.0808	-1.74867	-0.109765	-3.54726e-05	-1.85847		-0.324513	0.712094	-0.38758	-0.627083	-0.0393622	-1.27207e-05	-0.666458		-0.775352	1.70139	-0.926037	-1.49828
2008-2009	-6.84097	-17.2367	24.0776	24.6028	2.86845	0.0141533		-0.0995556	-0.0955672	-0.0572151	-0.0668969	-0.076201		0.681057	1.71601	-2.39706	-2.44935	-0.28557	-0.00140904	-2.73632		0.653773	1.64726	-2.30103	-2.35122	-0.27413	-0.00135259	-2.6267		0.391407	0.986198	-1.37761	-1.40765	-0.164119	-0.000809782	-1.57258		0.45764	1.15308	-1.61072	-1.64585	-0.19189	-0.000946811	-1.83869		0.521289	1.31345	-1.83474	-1.87476
2009-2010	62.3123	-97.6855	35.3732	42.3632	6.81711	0.0832498		-0.209246	-0.051232	-0.0551506	-0.0699431	-0.0617498		-13.0386	20.4403	-7.4017	-8.86433	-1.42645	-0.0174197	-10.3082		-3.19238	5.00462	-1.81224	-2.17035	-0.349254	-0.00426506	-2.52387		-3.43656	5.38741	-1.95085	-2.33636	-0.375968	-0.00459128	-2.71692		-4.35832	6.83243	-2.47411	-2.96302	-0.47681	-0.00582275	-3.44565		-3.84777	6.03205	-2.18429	-2.61592
2010-2011	28.8454	-65.8174	36.972	78.2466	9.82134	0.251096		0.934031	-0.0388833	-0.0731396	-0.0326492	-0.048323		26.9425	-61.4755	34.533	73.0847	9.17343	0.234531	82.4927		-1.12161	2.5592	-1.43759	-3.04249	-0.381886	-0.00976344	-3.43414		-2.10974	4.81386	-2.70412	-5.72292	-0.718329	-0.0183651	-6.45962		-0.941779	2.14888	-1.2071	-2.55469	-0.320659	-0.00819808	-2.88354		-1.3939	3.18049	-1.7866	-3.78111
2011-2012	47.0953	-98.0567	50.9614	107.564	13.5764	0.468441		-0.278943	-0.0288788	-0.0794253	0.0705958	-0.0695693		-13.1369	27.3522	-14.2153	-30.0041	-3.78703	-0.130668	-33.9218		-1.36006	2.83176	-1.4717	-3.10631	-0.39207	-0.013528	-3.51191		-3.74056	7.78818	-4.04762	-8.54329	-1.07831	-0.0372061	-9.65881		3.32473	-6.92239	3.59766	7.59356	0.958437	0.03307	8.58507		-3.27639	6.82173	-3.54535	-7.48314
2012-2013	60.6962	-117.419	56.7225	144.223	17.105	0.86206		0.309205	-0.0295722	-0.0688932	0.0457837	-0.0839431		18.7676	-36.3065	17.5389	44.5947	5.28896	0.266554	50.1502		-1.79492	3.47233	-1.67741	-4.26501	-0.505833	-0.025493	-4.79634		-4.18155	8.08935	-3.90779	-9.93602	-1.17842	-0.0593901	-11.1738		2.77889	-5.37586	2.59696	6.60308	0.783129	0.0394683	7.42568		-5.09503	9.85649	-4.76146	-12.1066
2013-2014	107.529	-176.911	69.3813	173.706	25.3764	1.21001		0.179748	-0.177274	0.614392	0.0154283	0.0734013		19.3282	-31.7994	12.4712	31.2233	4.56136	0.217497	36.0022		-19.0622	31.3617	-12.2995	-30.7935	-4.49857	-0.214503	-35.5066		66.0652	-108.692	42.6273	106.723	15.591	0.743419	123.058		1.659	-2.72944	1.07044	2.67999	0.391515	0.0186684	3.09017		7.8928	-12.9855	5.09268	12.7502
2014-2015	466.317	-546.674	80.357	212.934	32.3491	4.2825		-0.0634728	-0.9052	-0.0557712	0.0251786	0.410147		-29.5984	34.6989	-5.10048	-13.5155	-2.05329	-0.271822	-15.8406		-422.11	494.849	-72.7392	-192.748	-29.2824	-3.87652	-225.906		-26.0071	30.4887	-4.48161	-11.8756	-1.80415	-0.23884	-13.9185		11.7412	-13.7645	2.02327	5.36136	0.814503	0.107827	6.28369		191.258	-224.217	32.9582	87.334
2015-2016	431.436	-536.38	104.944	210.489	40.9584	4.33233		0.639387	0.0750139	-0.0466906	0.0253908	0.104818		275.854	-342.955	67.1001	134.584	26.1883	2.77003	163.542		32.3637	-40.236	7.87229	15.7896	3.07245	0.324985	19.1871		-20.144	25.0439	-4.89991	-9.82786	-1.91237	-0.202279	-11.9425		10.9545	-13.6191	2.66462	5.34449	1.03997	0.110001	6.49445		45.2224	-56.2225	11.0001	22.0631
2016-2017	399.918	-550.132	150.214	253.845	50.1967	5.78228		-0.157095	0.0650689	0.0582912	0.0229374	0.0509573		-62.825	86.4229	-23.5979	-39.8777	-7.88564	-0.908366	-48.6717		26.0222	-35.7965	9.77427	16.5174	3.26624	0.376247	20.1599		23.3117	-32.0678	8.75616	14.7969	2.92603	0.337056	18.06		9.17305	-12.6186	3.44551	5.82252	1.15138	0.13263	7.10653		20.3787	-28.0332	7.6545	12.9352
2017-2018	277.229	-326.971	49.7426	313.85	56.4681	7.1979		0.121934	-0.0488134	-0.20342	0.0365631	-0.436744		33.8037	-39.869	6.06532	38.2691	6.88539	0.87767	46.0322		-13.5325	15.9606	-2.4281	-15.3201	-2.7564	-0.351354	-18.4279		-56.3939	66.5125	-10.1186	-63.8434	-11.4867	-1.4642	-76.7943		10.1363	-11.9551	1.81874	11.4753	2.06465	0.263177	13.8032		-121.078	142.803	-21.7248	-137.072
[truncated: 3 more columns]

## Sheet: 脱钩状态
	IAC								驱动因素	IAC	MOP	MOS	RAA	总		IAC	MOP	MOS	RAA	总
丽江
2007-2008		21.2877		0.0588215	-0.023962	-0.00864874	-0.00595835	0.00215348		0.146245	-6.00013	-5.49788	-3.1723	27.2593		弱脱钩	强负脱钩	强负脱钩	强负脱钩	扩张负脱钩		弱脱钩
2008-2009		42.7828		0.149141	-0.0920019	-0.00495647	0.0722585	0.0255353		0.11592	-3.1407	-19.2804	0.525717	4.62013		弱脱钩	强负脱钩	强负脱钩	弱脱钩	扩张负脱钩		扩张负脱钩
2009-2010		72.4776		0.456443	-0.109574	-0.00448689	0.0867863	0.0906474		0.064166	-4.46738	-36.0809	0.741523	2.20483		弱脱钩	强负脱钩	强负脱钩	弱脱钩	扩张负脱钩		强负脱钩
2010-2011		119.718		0.625619	-0.18151	0.158885	0.102168	0.143347		0.0773282	-4.45467	1.68305	1.04044	2.30303		弱脱钩	强负脱钩	扩张负脱钩	扩张连接	扩张负脱钩		扩张连接
2011-2012		165.187		0.501941	-0.154127	0.153659	0.233157	0.16234		0.132987	-7.23857	2.40125	0.62907	2.80593		弱脱钩	强负脱钩	扩张负脱钩	弱脱钩	扩张负脱钩
2012-2013		216.177		0.650338	-0.109937	0.280057	0.274282	0.244461		0.134325	-13.2807	1.72418	0.699816	2.43852		弱脱钩	强负脱钩	扩张负脱钩	弱脱钩	扩张负脱钩
2013-2014		246.644		0.368662	-0.186621	0.363333	0.546295	0.258709		0.270352	-8.92616	1.5163	0.400881	2.62897		弱脱钩	强负脱钩	扩张负脱钩	弱脱钩	扩张负脱钩
2014-2015		323.145		0.434996	-0.344529	0.324085	0.501466	0.205987		0.300193	-6.33472	2.2272	0.572174	4.32598		弱脱钩	强负脱钩	扩张负脱钩	弱脱钩	扩张负脱钩
2015-2016		382.281		0.450478	-0.101404	0.785906	0.568968	0.392516		0.344892	-25.6076	1.09274	0.600003	2.70109		弱脱钩	强负脱钩	扩张连接	弱脱钩	扩张负脱钩
2016-2017		426.849		0.519811	-0.411353	0.315412	0.768306	0.28163		0.331831	-7.00834	3.02284	0.493301	4.17948		弱脱钩	强负脱钩	扩张负脱钩	弱脱钩	扩张负脱钩
2017-2018		456.539		0.526062	-0.493478	0.434797	0.789545	0.289357		0.350694	-6.24834	2.34536	0.513419	4.35081		弱脱钩	强负脱钩	扩张负脱钩	弱脱钩	扩张负脱钩
武威
2007-2008		31.4091		0.0550716	-0.0633627	0.0483931	0.0231727	-0.0071704		1.36164	-2.21598	1.96913	3.14637	-15.0179		扩张负脱钩	强负脱钩	扩张负脱钩	扩张负脱钩	强负脱钩
2008-2009		54.4525		0.113185	-0.0960153	-0.0408094	0.0346353	-0.0222501		1.14859	-2.53526	-4.04819	3.64947	-8.39042		扩张连接	强负脱钩	强负脱钩	扩张负脱钩	强负脱钩
2009-2010		105.458		0.182461	-0.34499	-0.156045	0.218958	-0.10264		1.37989	-1.36652	-2.05037	1.11801	-3.52255		扩张负脱钩	强负脱钩	强负脱钩	扩张连接	强负脱钩
2010-2011		172.893		0.22283	-0.440412	-0.157367	0.25091	-0.132733		1.85242	-1.75495	-3.33325	1.59953	-4.46577		扩张负脱钩	强负脱钩	强负脱钩	扩张负脱钩	强负脱钩
2011-2012		266.58		0.322748	-0.478568	-0.199127	0.348792	-0.117652		1.97197	-2.49016	-4.06162	1.77415	-7.76826		扩张负脱钩	强负脱钩	强负脱钩	扩张负脱钩	强负脱钩
2012-2013		329.594		0.32852	-0.546611	-0.0627643	0.169402	-0.1655		2.39526	-2.69554	-15.9319	4.51639	-6.82776		扩张负脱钩	强负脱钩	强负脱钩	扩张负脱钩	强负脱钩
2013-2014		356.353		0.319849	-0.53776	0.0103566	0.353867	-0.113694		2.66031	-2.96278	104.407	2.33794	-10.7474		扩张负脱钩	强负脱钩	扩张负脱钩	扩张负脱钩	强负脱钩
2014-2015		373.859		0.274768	-0.58411	-0.0346328	0.351187	-0.150475		3.24845	-2.86126	-32.7509	2.47115	-8.51805		扩张负脱钩	强负脱钩	强负脱钩	扩张负脱钩	强负脱钩
2015-2016		440.323		0.238984	-0.533487	0.0520051	0.372697	-0.116498		4.39884	-3.68971	25.6879	2.7425	-12.9584		扩张负脱钩	强负脱钩	扩张负脱钩	扩张负脱钩	强负脱钩
2016-2017		416.745		0.112878	-0.281125	0.103509	0.397729	-0.0104996		8.81445	-6.62699	12.215	2.43228	-136.08		扩张负脱钩	强负脱钩	扩张负脱钩	扩张负脱钩	强负脱钩
2017-2018		469.068		0.148543	-0.111401	-0.159341	0.178868	-0.0100613		7.5391	-18.8231	-8.93122	6.08743	-159.838		扩张负脱钩	强负脱钩	强负脱钩	扩张负脱钩	强负脱钩
甘南
2007-2008		17.4814		0.00530729	-0.0696157	0.0612565	0.168895	0.0898389		44.0436	-3.64046	3.72073	0.0348112	1.11114		扩张负脱钩	强负脱钩	扩张负脱钩	弱脱钩	扩张连接
2008-2009		27.8653		0.00842581	0.0617844	0.142625	0.506866	0.33447		44.2214	6.53842	2.54726	0.0184898	0.475736		扩张负脱钩	扩张负脱钩	扩张负脱钩	弱脱钩	弱脱钩
2009-2010		42.2129		-0.0159808	0.0189946	0.120253	0.543685	0.342775		-35.3206	32.2183	4.57671	0.0261131	0.703224		强负脱钩	扩张负脱钩	扩张负脱钩	弱脱钩	弱脱钩
2010-2011		63.265		-0.0613647	-0.086758	0.0997667	0.426085	0.240062		-13.7856	-10.5716	8.26767	0.0499378	1.50487		强负脱钩	强负脱钩	扩张负脱钩	弱脱钩	扩张负脱钩
2011-2012		86.5145		-0.0491882	-0.146257	0.0455323	0.810317	0.455451		-23.5184	-8.57553	24.7728	0.0359083	1.08469		强负脱钩	强负脱钩	扩张负脱钩	弱脱钩	扩张连接
2012-2013		106.628		-0.0236008	-0.168603	0.0690547	0.833787	0.467502		-60.4122	-9.16839	20.1318	0.0430108	1.30241		强负脱钩	强负脱钩	扩张负脱钩	弱脱钩	扩张负脱钩
2013-2014		131.785		-0.0609952	-0.253555	0.0690214	0.976752	0.530399		-28.8902	-7.53496	24.8935	0.0453777	1.4188		强负脱钩	强负脱钩	扩张负脱钩	弱脱钩	扩张负脱钩
2014-2015		137.146		0.00706567	-0.255814	0.100903	0.675951	0.353946		259.544	-7.77226	17.7209	0.0682387	2.21262		扩张负脱钩	强负脱钩	扩张负脱钩	弱脱钩	扩张负脱钩
2015-2016		152.938		0.0208873	-0.217902	0.000939592	0.291192	0.12343		97.9071	-10.1752	2122.18	0.176644	7.07543		扩张负脱钩	强负脱钩	扩张负脱钩	弱脱钩	扩张负脱钩
2016-2017		162.272		0.0427609	-0.00296847	-0.00192469	0.449112	0.27493		50.7432	-792.499	-1099.23	0.121521	3.37039		扩张负脱钩	强负脱钩	强负脱钩	弱脱钩	扩张负脱钩
2017-2018		187.932		0.0541	0.337287	0.0989343	0.312288	0.285719		46.4497	8.0777	24.7661	0.202398	3.75595		扩张负脱钩	扩张负脱钩	扩张负脱钩	弱脱钩	扩张负脱钩
张掖
2007-2008		35.6198		0.110235	-0.0100478	0.154216	0.0452765	0.0630227		0.728704	-11.8321	0.662269	1.81465	1.54931		弱脱钩	强负脱钩	弱脱钩	扩张负脱钩	扩张负脱钩
2008-2009		63.1717		0.22131	-0.00781857	0.105869	0.0913445	0.0886442		0.646194	-27.0706	1.71746	1.60131	1.96101		弱脱钩	强负脱钩	扩张负脱钩	扩张负脱钩	扩张负脱钩
2009-2010		96.3826		0.278726	-0.313574	0.0404194	0.105884	-0.00706343		0.780232	-1.02641	6.84075	2.1007	-37.424		弱脱钩	强负脱钩	扩张负脱钩	扩张负脱钩	强负脱钩
2010-2011		162.959		0.278422	-0.381503	-0.00291041	0.141959	-0.0278521		1.32062	-1.42641	-160.627	2.64919	-16.0468		扩张负脱钩	强负脱钩	强负脱钩	扩张负脱钩	强负脱钩
2011-2012		209.184		0.265315	-0.000973481	-0.0402057	0.304884	0.128168		1.77897	-717.57	-14.9258	1.5834	4.47626		扩张负脱钩	强负脱钩	强负脱钩	扩张负脱钩	扩张负脱钩
2012-2013		278.413		0.110614	-0.0624401	0.0896435	0.455602	0.145686		5.67915	-14.8898	8.90976	1.41027	5.24131		扩张负脱钩	强负脱钩	扩张负脱钩	扩张负脱钩	扩张负脱钩
2013-2014		322.967		0.141729	-0.00577754	0.0296904	0.284964	0.110836		5.14239	-186.699	31.2104	2.61594	7.99299		扩张负脱钩	强负脱钩	扩张负脱钩	扩张负脱钩	扩张负脱钩
2014-2015		345.007		0.161686	0.0161	-0.0730417	0.242385	0.0889783		4.81458	71.5593	-13.5504	3.28488	10.6344		扩张负脱钩	扩张负脱钩	强负脱钩	扩张负脱钩	扩张负脱钩
2015-2016		387.665		0.179443	0.0584858	0.290781	0.221874	0.17536		4.87452	22.1345	3.82459	4.03225	6.06308		扩张负脱钩	扩张负脱钩	扩张负脱钩	扩张负脱钩	扩张负脱钩
2016-2017		75.8134		0.188022	0.0940666	0.233728	0.245132	0.183083		0.909785	2.69137	0.930529	0.713745	1.13571		扩张连接	扩张负脱钩	扩张连接	弱脱钩	扩张连接
2017-2018		415.05		0.26616	0.149515	0.019272	0.00280323	0.105759		3.51853	9.26997	61.783	341.695	10.7634		扩张负脱钩	扩张负脱钩	扩张负脱钩	扩张负脱钩	扩张负脱钩
定西
2007-2008		14.9529		-0.0469794	0.00385755	-0.0297977	-0.0255465	-0.018189		-1.6204	26.7	-2.74193	-1.1845	-3.96314		强负脱钩	扩张负脱钩	强负脱钩	强负脱钩	强负脱钩
2008-2009		47.4621		-0.0985617	-0.0272517	0.00681384	0.147131	0.0300608		-2.44592	-11.9688	37.9725	0.651305	7.59399		强负脱钩	强负脱钩	扩张负脱钩	弱脱钩	扩张负脱钩
2009-2010		82.5944		-0.00144826	-0.300038	-0.18743	-0.0827729	-0.175711		-289.671	-1.89179	-2.4023	-2.01467	-2.26087		强负脱钩	强负脱钩	强负脱钩	强负脱钩	强负脱钩
2010-2011		131.072		0.0589582	-0.42639	-0.23923	0.235527	-0.12374		11.2919	-2.11251	-2.98681	1.12359	-5.09475		扩张负脱钩	强负脱钩	强负脱钩	扩张连接	强负脱钩
2011-2012		183.713		0.148808	-0.278641	-0.237684	0.496688	0.0215149		6.2707	-4.53097	-4.21361	0.746789	41.0699		扩张负脱钩	强负脱钩	强负脱钩	弱脱钩	扩张负脱钩
2012-2013		231.414		0.0912234	-0.3382	-0.379294	0.535718	-0.0248965		12.8851	-4.70233	-3.32605	0.872157	-44.707		扩张负脱钩	强负脱钩	强负脱钩	扩张连接	强负脱钩
2013-2014		290.435		0.0418217	-0.387346	-0.182895	0.53455	-0.00218384		35.2737	-5.15284	-8.65688	1.09699	-639.663		扩张负脱钩	强负脱钩	强负脱钩	扩张连接	强负脱钩
2014-2015		316.867		-0.0363999	-0.446611	-0.168195	0.334325	-0.0917366		-44.2161	-4.87579	-10.2702	1.91359	-16.6134		强负脱钩	强负脱钩	强负脱钩	扩张负脱钩	强负脱钩
2015-2016		361.242		0.0848242	-0.442442	0.134717	0.422453	0.0192634		21.634	-5.6117	14.6199	1.7267	90.208		扩张负脱钩	强负脱钩	扩张负脱钩	扩张负脱钩	扩张负脱钩
2016-2017		391.332		0.0644945	-0.309706	-0.103623	0.21926	-0.0561611		30.8195	-8.68346	-20.5876	3.60352	-33.5146		扩张负脱钩	强负脱钩	强负脱钩	扩张负脱钩	强负脱钩
2017-2018		415.873		0.0251832	0.312091	0.189481	0.155389	0.206116		83.879	9.15749	11.9649	5.40356	9.70447		扩张负脱钩	扩张负脱钩	扩张负脱钩	扩张负脱钩	扩张负脱钩
甘孜
2007-2008		22.932		-0.0631759	0.0609067	0.000102039	-0.0364905	-0.0168414		-1.22243	2.16239	1635.64	-1.32123	-6.00142		强负脱钩	扩张负脱钩	扩张负脱钩	强负脱钩	强负脱钩
2008-2009		38.4384		-0.191655	-0.0248584	-0.0852281	0.0224959	-0.0758774		-0.675424	-8.88077	-3.28241	3.59234	-2.23276		强负脱钩	强负脱钩	强负脱钩	扩张负脱钩	强负脱钩
2009-2010		70.3041		-0.0378702	0.0236551	-0.130503	-0.079173	-0.0589213		-6.25195	17.0692	-3.92077	-1.8669	-5.25893		强负脱钩	扩张负脱钩	强负脱钩	强负脱钩	强负脱钩
2010-2011		121.896		0.176012	-0.100348	-0.186565	-0.0562126	-0.0263475		2.33228	-6.97651	-4.75523	-4.55903	-20.3911		扩张负脱钩	强负脱钩	强负脱钩	强负脱钩	强负脱钩
2011-2012		161.663		0.216578	-0.0965139	-0.271722	0.27259	0.0558065		2.51378	-9.62006	-4.33007	1.24686	12.7677		扩张负脱钩	强负脱钩	强负脱钩	扩张负脱钩	扩张负脱钩
2012-2013		209.008		0.413462	-0.0778178	0.0664889	0.181739	0.173032		1.70239	-15.4256	22.8783	2.41786	5.32385		扩张负脱钩	强负脱钩	扩张负脱钩	扩张负脱钩	扩张负脱钩
2013-2014		223.219		0.32642	-0.00455487	-0.0111014	0.216654	0.152606		2.30296	-281.457	-146.34	2.16611	6.44687		扩张负脱钩	强负脱钩	强负脱钩	扩张负脱钩	扩张负脱钩
2014-2015		240.721		0.339388	-0.0670185	-0.105723	0.350885	0.158502		2.38863	-20.6289	-16.5713	1.44234	6.69373		扩张负脱钩	强负脱钩	强负脱钩	扩张负脱钩	扩张负脱钩
2015-2016		273.448		0.404529	0.20748	-0.140742	0.393327	0.234684		2.27644	7.56931	-14.1403	1.46163	5.13546		扩张负脱钩	扩张负脱钩	强负脱钩	扩张负脱钩	扩张负脱钩
2016-2017		330.869		0.537552	0.263902	-0.216478	0.556628	0.311852		2.07285	7.20064	-11.1238	1.2497	4.67623		扩张负脱钩	扩张负脱钩	强负脱钩	扩张负脱钩	扩张负脱钩
2017-2018		386.987		0.73439	0.421283	-0.119142	0.64616	0.448402		1.7746	5.27569	-23.6396	1.25914	3.8038		扩张负脱钩	扩张负脱钩	强负脱钩	扩张负脱钩	扩张负脱钩
成都
2007-2008		744.563		0.0745635	0.14757	0.00696033	0.117921	0.0767648		1.40987	0.437413	7.51392	0.115902	0.680324		扩张负脱钩	弱脱钩	扩张负脱钩	弱脱钩	弱脱钩
2008-2009		1386.13		0.0967513	0.010677	-0.048473	0.249585	0.0804867		2.02279	11.2549	-2.00863	0.101944	1.20797		扩张负脱钩	扩张负脱钩	强负脱钩	弱脱钩	扩张负脱钩
2009-2010		2657.46		0.06853	0.149705	-0.0331473	0.264704	0.107694		5.47508	1.53892	-5.63137	0.184283	1.73083		扩张负脱钩	扩张负脱钩	强负脱钩	弱脱钩	扩张负脱钩
2010-2011		4460.59		0.142374	0.28411	-0.0862477	0.316202	0.14115		4.42351	1.36111	-3.63278	0.258944	2.2166		扩张负脱钩	扩张负脱钩	强负脱钩	弱脱钩	扩张负脱钩
2011-2012		6196.51		0.262635	0.331173	-0.0314572	0.376086	0.20851		3.33119	1.62211	-13.8364	0.302439	2.08447		扩张负脱钩	扩张负脱钩	强负脱钩	弱脱钩	扩张负脱钩
2012-2013		7661.45		0.225842	0.319513	0.335929	0.147432	0.254369		4.78973	2.07878	1.60199	0.953885	2.11263		扩张负脱钩	扩张负脱钩	扩张负脱钩	扩张连接	扩张负脱钩
2013-2014		8962.07		0.131112	0.238715	0.43425	0.220168	0.279563		9.65095	3.25474	1.44965	0.747193	2.24857		扩张负脱钩	扩张负脱钩	扩张负脱钩	弱脱钩	扩张负脱钩
2014-2015		10016.9		0.0371705	0.234785	0.466875	0.488186	0.35537		38.0486	3.69869	1.50705	0.376639	1.9771		扩张负脱钩	扩张负脱钩	扩张负脱钩	弱脱钩	扩张负脱钩
2015-2016		12038.6		0.00204539	0.275321	0.412339	0.587449	0.367474		831.007	3.79073	2.05077	0.376169	2.29787		扩张负脱钩	扩张负脱钩	扩张负脱钩	弱脱钩	扩张负脱钩
2016-2017		14559.4		0.0697418	0.37534	0.592861	0.715309	0.497523		29.475	3.36283	1.72499	0.373617	2.05261		扩张负脱钩	扩张负脱钩	扩张负脱钩	弱脱钩	扩张负脱钩
2017-2018		16707.3		0.0184099	0.654614	0.571376	0.923762	0.590419		128.132	2.21262	2.0539	0.331989	1.98482		扩张负脱钩	扩张负脱钩	扩张负脱钩	弱脱钩	扩张负脱钩
德阳
2007-2008		73.2253		-0.00842012	0.400009	0.328038	-0.115103	0.230994		-5.97906	0.031814	0.101392	-0.363644	0.119461		强负脱钩	弱脱钩	弱脱钩	强负脱钩	弱脱钩
2008-2009		197.353		0.0489424	0.302811	0.242757	-0.0520747	0.189109		2.77236	0.113266	0.369269	-2.1663	0.393278		扩张负脱钩	弱脱钩	弱脱钩	强负脱钩	弱脱钩
2009-2010		382.644		0.130198	0.419353	0.342899	0.0426436	0.293149		2.02007	0.158536	0.506738	5.12776	0.491766		扩张负脱钩	弱脱钩	弱脱钩	扩张负脱钩	弱脱钩
2010-2011		697.083		0.200889	0.27643	0.307122	0.0342087	0.227692		2.38592	0.438293	1.03105	11.6489	1.15383		扩张负脱钩	弱脱钩	扩张连接	扩张负脱钩	弱脱钩
2011-2012		897.811		0.223481	0.293547	0.284507	0.176198	0.260159		2.76207	0.531538	1.43338	2.91263	1.3005		扩张负脱钩	弱脱钩	扩张负脱钩	扩张负脱钩	扩张负脱钩
2012-2013		1084.81		0.220233	0.309232	0.264856	0.243161	0.275279		3.38657	0.609672	1.86043	2.55012	1.48507		扩张负脱钩	弱脱钩	扩张负脱钩	扩张负脱钩	扩张负脱钩
2013-2014		1256.02		0.321859	0.275858	0.366031	0.0856267	0.266727		2.68301	0.791297	1.55865	8.38474	1.77459		扩张负脱钩	弱脱钩	扩张负脱钩	扩张负脱钩	扩张负脱钩
2014-2015		1380.47		0.228756	0.266353	0.254595	0.0572763	0.222157		4.14901	0.900734	2.46289	13.7769	2.3417		扩张负脱钩	扩张连接	扩张负脱钩	扩张负脱钩	扩张负脱钩
2015-2016		1606.65		0.244937	0.830736	0.230962	0.169948	0.514436		4.50961	0.336099	3.1596	5.40365	1.1769		扩张负脱钩	弱脱钩	扩张负脱钩	扩张负脱钩	扩张连接
2016-2017		1894.61		0.0291099	0.836752	0.152667	0.174767	0.468496		44.7477	0.393506	5.63694	6.19674	1.52399		扩张负脱钩	弱脱钩	扩张负脱钩	扩张负脱钩	扩张负脱钩
2017-2018		2274.88		0.0825572	0.842066	0.222319	0.227828	0.501322		18.945	0.469505	4.64783	5.7076	1.71005		扩张负脱钩	弱脱钩	扩张负脱钩	扩张负脱钩	扩张负脱钩
广元
2007-2008		14.4026		-0.144422	-0.0164608	-0.174591	0.01127	-0.0658761		-0.128169	-2.32519	-0.263748	0.379334	-0.421927		强负脱钩	强负脱钩	强负脱钩	弱脱钩	强负脱钩
2008-2009		53.2449		-0.0880038	-0.0865679	-0.212426	0.167057	-0.0556254		-0.777591	-1.63452	-0.801384	0.094606	-1.84726		强负脱钩	强负脱钩	强负脱钩	弱脱钩	强负脱钩
2009-2010		112.31		0.0502782	-0.166723	-0.0195571	0.24327	-0.0114613		2.87088	-1.79017	-18.3607	0.137037	-18.9107		扩张负脱钩	强负脱钩	强负脱钩	弱脱钩	强负脱钩
2010-2011		215.016		0.159074	-0.189967	-0.0163985	0.281508	0.0143083		1.73719	-3.00788	-41.9217	0.226718	29.0006		扩张负脱钩	强负脱钩	强负脱钩	弱脱钩	扩张负脱钩
2011-2012		293.189		0.296547	-0.261113	-0.0522494	0.408834	0.0393506		1.27066	-2.98392	-17.9407	0.212867	14.3787		扩张负脱钩	强负脱钩	强负脱钩	弱脱钩	扩张负脱钩
2012-2013		362.908		0.48126	-0.380244	0.0317236	0.438215	0.0546246		0.96915	-2.53631	36.5751	0.245819	12.8213		扩张连接	强负脱钩	扩张负脱钩	弱脱钩	扩张负脱钩
2013-2014		427.009		0.515312	-0.394465	0.109851	0.367552	0.0547751		1.06498	-2.87671	12.4281	0.344845	15.0445		扩张连接	强负脱钩	扩张负脱钩	弱脱钩	扩张负脱钩
2014-2015		483.961		0.451888	-0.364651	0.0959779	0.195548	0.0156808		1.37643	-3.52696	16.1217	0.734619	59.5616		扩张负脱钩	强负脱钩	扩张负脱钩	弱脱钩	扩张负脱钩
2015-2016		560.725		0.44346	0.155177	0.082472	0.307255	0.247106		1.62506	9.60265	21.7378	0.541698	4.37915		扩张负脱钩	扩张负脱钩	扩张负脱钩	弱脱钩	扩张负脱钩
2016-2017		658.391		0.386093	-0.0157825	0.0421263	0.400189	0.174604		2.19163	-110.86	49.9692	0.488343	7.277		扩张负脱钩	强负脱钩	扩张负脱钩	弱脱钩	扩张负脱钩
2017-2018		756.17		0.306635	-0.0109725	-0.1624	0.411375	0.129599		3.16937	-183.139	-14.887	0.545617	11.2601		扩张负脱钩	强负脱钩	强负脱钩	弱脱钩	扩张负脱钩
雅安
2007-2008		36.6825		-0.0669276	-0.0585746	0.158893	-0.0573538	-0.0266944		-1.23124	-1.4641	0.467703	-1.85207	-3.23445		强负脱钩	强负脱钩	弱脱钩	强负脱钩	强负脱钩
2008-2009		69.5349		-0.0200928	-0.120089	0.118556	0.0573538	-0.0409856		-7.77198	-1.35333	1.18789	3.50981	-3.99223		强负脱钩	强负脱钩	扩张连接	扩张负脱钩	强负脱钩
2009-2010		129.63		0.0706659	-0.130908	0.28783	-0.00802603	-0.0143849		4.11969	-2.31441	0.912149	-46.757	-21.2052		扩张负脱钩	强负脱钩	扩张连接	强负脱钩	强负脱钩
2010-2011		217.582		0.172454	-0.246919	0.232814	0.109487	-0.0498461		2.83347	-2.05954	1.89284	5.75313	-10.2716		扩张负脱钩	强负脱钩	扩张负脱钩	扩张负脱钩	强负脱钩
2011-2012		283.06		0.25684	-0.222875	0.162013	0.202645	-0.0198976		2.47505	-2.96837	3.53855	4.04375	-33.4751		扩张负脱钩	强负脱钩	扩张负脱钩	扩张负脱钩	强负脱钩
2012-2013		318.555		0.192859	-0.338213	0.301511	0.2052	-0.0706281		3.7095	-2.20138	2.13983	4.49418	-10.6133		扩张负脱钩	强负脱钩	扩张负脱钩	扩张负脱钩	强负脱钩
2013-2014		382.063		0.368647	-0.356375	0.18072	0.27151	-0.0585741		2.32752	-2.5057	4.28179	4.07372	-15.3487		扩张负脱钩	强负脱钩	扩张负脱钩	扩张负脱钩	强负脱钩
2014-2015		439.019		0.379003	-0.376765	0.103161	0.204833	-0.0889079		2.60142	-2.72342	8.61915	6.20479	-11.6195		扩张负脱钩	强负脱钩	扩张负脱钩	扩张负脱钩	强负脱钩
2015-2016		504.665		0.307483	0.46064	0.00918059	0.0213553	0.302529		3.68598	2.56061	111.335	68.4133	3.92537		扩张负脱钩	扩张负脱钩	扩张负脱钩	扩张负脱钩	扩张负脱钩
2016-2017		588.381		0.158325	0.255803	0.281136	0.0236719	0.20961		8.34599	5.37593	4.23876	71.9561	6.60526		扩张负脱钩	扩张负脱钩	扩张负脱钩	扩张负脱钩	扩张负脱钩
2017-2018		658.883		0.131427	0.262154	0.244242	0.0283636	0.203328		11.2588	5.87427	5.46367	67.2495	7.62524		扩张负脱钩	扩张负脱钩	扩张负脱钩	扩张负脱钩	扩张负脱钩
绵阳
2007-2008		106.818		-0.0196024	-0.0379017	0.0107715	-0.199409	-0.065392		-3.37903	-1.95912	7.90335	-0.289298	-1.06524		强负脱钩	强负脱钩	扩张负脱钩	强负脱钩	强负脱钩
2008-2009		198.874		0.02992	-0.0357382	-0.0838205	-0.201067	-0.066563		4.1215	-3.86814	-1.89083	-0.534151	-1.94828		扩张负脱钩	强负脱钩	强负脱钩	强负脱钩	强负脱钩
2009-2010		382.563		0.121039	-0.0454865	-0.209261	-0.0724261	-0.0325683		1.95978	-5.84611	-1.4569	-2.8525	-7.65959		扩张负脱钩	强负脱钩	强负脱钩	强负脱钩	强负脱钩
2010-2011		698.382		0.241975	-0.0810291	-0.000963337	-0.101995	0.014954		1.78959	-5.99102	-577.74	-3.6977	30.4533		扩张负脱钩	强负脱钩	强负脱钩	强负脱钩	扩张负脱钩
2011-2012		923.366		0.282496	-0.0429766	-0.0555676	-0.0471513	0.043158		2.02667	-14.9342	-13.2422	-10.5752	13.9509		扩张负脱钩	强负脱钩	强负脱钩	强负脱钩	扩张负脱钩
2012-2013		1105.78		0.30034	-0.0421452	0.0056683	-0.0507521	0.0571344		2.28286	-18.2373	155.462	-11.7659	12.6201		扩张负脱钩	强负脱钩	扩张负脱钩	强负脱钩	扩张负脱钩
2013-2014		1283.46		0.298506	-0.0832165	0.0740884	0.0290986	0.0743133		2.66595	-10.7204	13.8051	23.8188	11.2617		扩张负脱钩	强负脱钩	扩张负脱钩	扩张负脱钩	扩张负脱钩
2014-2015		1464.24		0.325842	-0.0865485	-0.0480946	0.0765852	0.0731769		2.78629	-11.7596	-24.2618	10.3247	13.0475		扩张负脱钩	强负脱钩	强负脱钩	扩张负脱钩	扩张负脱钩
2015-2016		1664.62		0.293955	0.424022	-0.0478715	0.182963	0.253437		3.51065	2.72833	-27.7062	4.91238	4.28219		扩张负脱钩	扩张负脱钩	强负脱钩	扩张负脱钩	扩张负脱钩
2016-2017		2027.07		0.0725125	0.305973	-0.0612607	0.343077	0.192961		17.3308	4.60431	-26.3655	3.19027	6.84904		扩张负脱钩	扩张负脱钩	强负脱钩	扩张负脱钩	扩张负脱钩
2017-2018		2391.21		0.094495	0.130176	-0.0437409	0.0891411	0.0825729		15.6902	12.768	-43.5649	14.4859	18.8828		扩张负脱钩	扩张负脱钩	强负脱钩	扩张负脱钩	扩张负脱钩
西宁
2007-2008		114.35		0.0619731	0.206475	-0.0161615	0.0526038	0.0815654		2.0661	0.092771	-10.3947	1.10704	1.14559		扩张负脱钩	弱脱钩	强负脱钩	扩张连接	扩张连接
2008-2009		211.625		-0.0322595	0.582417	-0.0445888	0.261846	0.19214		-7.3487	0.0608917	-6.97555	0.411763	0.900386		强负脱钩	弱脱钩	强负脱钩	弱脱钩	扩张连接
2009-2010		383.558		0.108046	0.579238	-0.0423901	0.345087	0.249868		3.97756	0.110992	-13.3014	0.566401	1.25515		扩张负脱钩	弱脱钩	强负脱钩	弱脱钩	扩张负脱钩
2010-2011		598.898		0.201436	0.437123	-0.0902969	0.371929	0.232879		3.3316	0.229673	-9.7511	0.820646	2.103		扩张负脱钩	弱脱钩	强负脱钩	扩张连接	扩张负脱钩
2011-2012		725.157		0.233411	0.2772	-0.171889	0.409059	0.187226		3.48145	0.438543	-6.20256	0.903486	3.16734		扩张负脱钩	弱脱钩	强负脱钩	扩张连接	扩张负脱钩
2012-2013		931.663		0.348606	0.267274	-0.138864	0.213767	0.186761		2.99493	0.584372	-9.86436	2.2213	4.07957		扩张负脱钩	弱脱钩	强负脱钩	扩张负脱钩	扩张负脱钩
2013-2014		1084.13		0.341932	0.163976	-0.148157	0.260973	0.163912		3.55312	1.10839	-10.7588	2.11729	5.40902		扩张负脱钩	扩张连接	强负脱钩	扩张负脱钩	扩张负脱钩
2014-2015		1210.12		0.326407	0.134774	-0.213141	0.364576	0.157215		4.15474	1.50529	-8.34784	1.69177	6.29491		扩张负脱钩	扩张负脱钩	强负脱钩	扩张负脱钩	扩张负脱钩
2015-2016		1405.98		0.32928	0.434449	-0.152804	0.419211	0.264907		4.78512	0.542555	-13.5288	1.70943	4.34054		扩张负脱钩	弱脱钩	强负脱钩	扩张负脱钩	扩张负脱钩
2016-2017		1489.86		0.230876	0.461403	-0.0645747	0.495809	0.279059		7.23181	0.541339	-33.9235	1.53157	4.36625		扩张负脱钩	弱脱钩	强负脱钩	扩张负脱钩	扩张负脱钩
2017-2018		1541.53		0.148907	0.533022	0.212233	0.555423	0.350354		11.6016	0.484855	10.6797	1.41461	3.59836		扩张负脱钩	弱脱钩	扩张负脱钩	扩张负脱钩	扩张负脱钩
海西
2007-2008		102.418		0.0298322	0.17157	0.220098	0.208813	0.169038		7.49053	0.965758	1.07301	0.50079	1.05378		扩张负脱钩	扩张连接	扩张连接	弱脱钩	扩张连接
2008-2009		129.338		0.0805919	0.212283	0.236837	0.215938	0.197309		3.5011	0.985585	1.25913	0.61148	1.13995		扩张负脱钩	扩张连接	扩张负脱钩	弱脱钩	扩张连接
2009-2010		242.216		0.141266	-0.0712767	0.0385907	0.44473	0.116604		3.73974	-5.49597	14.4684	0.555901	3.61162		扩张负脱钩	强负脱钩	扩张负脱钩	弱脱钩	扩张负脱钩
2010-2011		421.269		0.199746	-0.0752342	-0.113866	0.280672	0.0472291		4.5995	-9.05496	-8.52743	1.53181	15.5066		扩张负脱钩	强负脱钩	强负脱钩	扩张负脱钩	扩张负脱钩
2011-2012		562.333		0.191736	0.0467169	0.0519489	0.353284	0.146481		6.39593	19.4646	24.949	1.62442	6.67364		扩张负脱钩	扩张负脱钩	扩张负脱钩	扩张负脱钩	扩张负脱钩
2012-2013		571.301		0.20503	0.209737	-0.0129083	0.488845	0.220967		6.07661	4.40469	-102.008	1.19267	4.49458		扩张负脱钩	扩张负脱钩	强负脱钩	扩张连接	扩张负脱钩
2013-2014		535.541		0.148271	0.226805	-0.229937	-0.0558475	0.0312232		7.87684	3.81828	-5.36815	-9.78634	29.8174		扩张负脱钩	扩张负脱钩	强负脱钩	强负脱钩	扩张负脱钩
2014-2015		531.332		0.0698366	0.288267	-0.0238872	0.0106418	0.106637		16.592	2.98058	-51.2672	50.9545	8.66186		扩张负脱钩	扩张负脱钩	强负脱钩	扩张负脱钩	扩张负脱钩
2015-2016		519.169		-0.0161025	0.311695	0.14158	0.0771311	0.15769		-70.3128	2.69346	8.45176	6.8693	5.72347		强负脱钩	扩张负脱钩	扩张负脱钩	扩张负脱钩	扩张负脱钩
2016-2017		585.873		-0.0208306	0.379568	0.21114	0.2084	0.229215		-61.4182	2.49932	6.404	2.87288	4.44931		强负脱钩	扩张负脱钩	扩张负脱钩	扩张负脱钩	扩张负脱钩
2017-2018		758.648		0.0680905	0.562999	0.283725	0.277909	0.341606		24.2971	2.17895	6.16266	2.78582	3.86059		扩张负脱钩	扩张负脱钩	扩张负脱钩	扩张负脱钩	扩张负脱钩
拉萨
2007-2008		25.7626		0.0543598	-0.190614	0.29926	0.118532	0.0857781		0.194917	-0.636318	0.0872473	0.0950584	0.421704		弱脱钩	强负脱钩	弱脱钩	弱脱钩	弱脱钩
2008-2009		45.0237		0.0787441	-0.0459658	0.575095	0.189177	0.209573		0.235159	-4.61154	0.0793437	0.10409	0.301648		弱脱钩	强负脱钩	弱脱钩	弱脱钩	弱脱钩
2009-2010		75.9455		0.126132	-0.0346434	0.181398	0.125578	0.109189		0.247637	-10.321	0.424307	0.264499	0.976606		弱脱钩	强负脱钩	弱脱钩	弱脱钩	扩张连接
2010-2011		135.978		0.251907	-0.198241	0.393466	0.191506	0.186838		0.222007	-3.22936	0.350247	0.310545	1.02188		弱脱钩	强负脱钩	弱脱钩	弱脱钩	扩张连接
2011-2012		189.708		0.324031	-0.204382	0.275934	0.170386	0.172285		0.240789	-4.37001	0.696774	0.486953	1.54609		弱脱钩	强负脱钩	弱脱钩	弱脱钩	扩张负脱钩
2012-2013		255.852		0.420511	-0.184946	0.248171	0.260797	0.220296		0.250236	-6.513	1.04484	0.429064	1.63071		弱脱钩	强负脱钩	扩张连接	弱脱钩	扩张负脱钩
2013-2014		321.528		0.528127	-0.075137	0.2586	0.631426	0.366798		0.250391	-20.1467	1.26009	0.222706	1.2308		弱脱钩	强负脱钩	扩张负脱钩	弱脱钩	扩张负脱钩
2014-2015		369.474		0.636604	-0.107107	0.246098	0.619205	0.387683		0.2387	-16.2407	1.52155	0.260967	1.33814		弱脱钩	强负脱钩	扩张负脱钩	弱脱钩	扩张负脱钩
2015-2016		446.781		0.719216	-0.0487359	0.270105	0.49983	0.401643		0.25549	-43.1603	1.67638	0.390938	1.56189		弱脱钩	强负脱钩	扩张负脱钩	弱脱钩	扩张负脱钩
2016-2017		528.427		0.823634	0.163118	0.528252	0.588302	0.562706		0.263863	15.2515	1.01378	0.392835	1.31852		弱脱钩	扩张负脱钩	扩张连接	弱脱钩	扩张负脱钩
2017-2018		619.995		0.949871	0.31912	0.635676	0.833218	0.718525		0.268443	9.14666	0.988447	0.325429	1.21152		弱脱钩	扩张负脱钩	扩张连接	弱脱钩	扩张负脱钩
巴音郭勒
2007-2008		161.851		0.0717243	0.0292836	0.0718265	0.0128778	0.0333585		2.25039	4.55227	2.33719	8.52465	4.00743		扩张负脱钩	扩张负脱钩	扩张负脱钩	扩张负脱钩	扩张负脱钩
2008-2009		98.4152		0.0158731	0.464374	0.0129595	0.0851166	0.288036		6.18312	0.174555	7.87656	0.784245	0.282211		扩张负脱钩	弱脱钩	扩张负脱钩	弱脱钩	弱脱钩
2009-2010		244.518		0.0634453	0.450671	0.0965827	0.0140913	0.276195		3.84344	0.446878	2.62588	11.7697	0.731227		扩张负脱钩	弱脱钩	扩张负脱钩	扩张负脱钩	弱脱钩
2010-2011		475.473		0.124849	0.418717	0.15042	0.141302	0.299335		3.79793	0.93528	3.27856	2.28234	1.31197		扩张负脱钩	扩张连接	扩张负脱钩	扩张负脱钩	扩张负脱钩
2011-2012		630.127		0.190489	0.311589	0.253122	0.229429	0.276055		3.29888	1.66565	2.58203	1.86287	1.88534		扩张负脱钩	扩张负脱钩	扩张负脱钩	扩张负脱钩	扩张负脱钩
2012-2013		804.413		0.193088	0.303771	0.287955	0.426535	0.323209		4.15462	2.18107	2.89747	1.27917	2.05567		扩张负脱钩	扩张负脱钩	扩张负脱钩	扩张负脱钩	扩张负脱钩
2013-2014		955.563		0.168095	0.0592512	0.217771	0.240033	0.128977		5.66908	13.2831	4.55118	2.70018	6.11935		扩张负脱钩	扩张负脱钩	扩张负脱钩	扩张负脱钩	扩张负脱钩
2014-2015		850.071		0.114646	-0.199073	0.0285357	0.348957	-0.0176589		7.39444	-3.51705	30.898	1.65229	-39.7602		扩张负脱钩	强负脱钩	扩张负脱钩	扩张负脱钩	强负脱钩
2015-2016		691.419		-0.0169492	-0.191227	-0.0411501	0.216733	-0.0628364		-40.6817	-2.97803	-17.4275	2.16382	-9.0884		强负脱钩	强负脱钩	强负脱钩	扩张负脱钩	强负脱钩
2016-2017		767.001		-0.00286474	-0.230105	0.0740385	0.169223	-0.0823069		-267.005	-2.74541	10.7449	3.07426	-7.69692		强负脱钩	强负脱钩	扩张负脱钩	扩张负脱钩	强负脱钩
2017-2018		884.303		0.0397631	-0.231807	0.123793	0.135439	-0.0825543		22.1783	-3.14203	7.40916	4.42855	-8.84745		扩张负脱钩	强负脱钩	扩张负脱钩	扩张负脱钩	强负脱钩
和田
2007-2008		16.7816		-0.0167268	-0.0532434	-0.0871722	-0.140977	-0.0837261		-7.44015	-2.95375	-1.85847	-0.666458	-1.59235		强负脱钩	强负脱钩	强负脱钩	强负脱钩	强负脱钩
2008-2009		27.4854		-0.0744896	-0.098061	-0.168729	-0.0836919	-0.104257		-2.73632	-2.6267	-1.57258	-1.83869	-2.09441		强负脱钩	强负脱钩	强负脱钩	强负脱钩	强负脱钩
2009-2010		49.2636		-0.0354409	-0.182921	-0.175045	-0.0800468	-0.128657		-10.3082	-2.52387	-2.71692	-3.44565	-3.04201		强负脱钩	强负脱钩	强负脱钩	强负脱钩	强负脱钩
2010-2011		88.319		0.00793963	-0.241014	-0.131992	-0.171481	-0.164404		82.4927	-3.43414	-6.45962	-2.88354	-4.26784		扩张负脱钩	强负脱钩	强负脱钩	强负脱钩	强负脱钩
2011-2012		121.609		-0.0265856	-0.324509	-0.121546	0.0793067	-0.114196		-33.9218	-3.51191	-9.65881	8.58507	-8.46023		强负脱钩	强负脱钩	强负脱钩	扩张负脱钩	强负脱钩
2012-2013		162.191		0.0239836	-0.316899	-0.140128	0.122287	-0.0946416		50.1502	-4.79634	-11.1738	7.42568	-13.6148		扩张负脱钩	强负脱钩	强负脱钩	扩张负脱钩	强负脱钩
2013-2014		200.292		0.0412569	-0.0528641	0.0157129	0.362886	0.108234		36.0022	-35.5066	123.058	3.09017	14.7017		扩张负脱钩	强负脱钩	强负脱钩	扩张负脱钩	扩张负脱钩
2014-2015		249.565		-0.116835	-0.0103529	-0.173097	0.222361	0.0193699		-15.8406	-225.906	-13.9185	6.28369	102.358		强负脱钩	强负脱钩	强负脱钩	扩张负脱钩	扩张负脱钩
2015-2016		255.78		0.0115984	0.124929	-0.206762	0.220502	0.0757931		163.542	19.1871	-11.9425	6.49445	26.8104		扩张负脱钩	扩张负脱钩	强负脱钩	扩张负脱钩	扩张负脱钩
2016-2017		309.823		-0.0472062	0.144023	0.165614	0.244088	0.155905		-48.6717	20.1599	18.06	7.10653	15.7878		强负脱钩	扩张负脱钩	扩张负脱钩	扩张负脱钩	扩张负脱钩
2017-2018		377.516		0.0608185	-0.191985	-0.0474577	0.153125	-0.0181903		46.0322	-18.4279	-76.7943	13.8032	-164.878		扩张负脱钩	强负脱钩	强负脱钩	扩张负脱钩	强负脱钩

## Sheet: IAC
	DT	DN	DS	DQ	DU	DM	D
丽江
2007-2008	0.0247753	-0.0819849	0.0572096	0.138141	0.00808311	2.089e-05	0.146245
2008-2009	0.0584596	-0.108063	0.0496037	0.109876	0.00596946	7.43365e-05	0.11592
2009-2010	0.000269462	-0.031131	0.0308615	0.0619784	0.00210608	8.15319e-05	0.064166
2010-2011	-0.0156652	-0.00401241	0.0196776	0.0717826	0.00531987	0.000225676	0.0773282
2011-2012	-0.00181539	-0.0333785	0.0351939	0.131589	0.00097286	0.0004258	0.132987
2012-2013	-0.0125842	-0.0253695	0.0379537	0.131755	0.00184278	0.00072717	0.134325
2013-2014	0.0149479	-0.0158431	0.000895182	0.264396	0.00526014	0.000695855	0.270352
2014-2015	0.00384573	-0.0155695	0.0117237	0.294823	0.004532	0.000837479	0.300193
2015-2016	-0.0134968	4.19906e-05	0.0134548	0.336461	0.0066708	0.00176026	0.344892
2016-2017	0.0124439	-0.0355211	0.0230771	0.323083	0.00760496	0.00114302	0.331831
2017-2018	0.0080382	-0.0557962	0.047758	0.341895	0.0077973	0.00100174	0.350694
武威
2007-2008	0.22351	-0.851923	0.628414	1.01121	0.350122	0.000303721	1.36164
2008-2009	-0.00308937	-0.513012	0.516102	0.940858	0.206716	0.00101226	1.14859
2009-2010	-0.199613	-0.773678	0.97329	1.34056	0.0377657	0.00156576	1.37989
2010-2011	-0.647845	-0.997112	1.64496	1.80371	0.0453564	0.00335596	1.85242
2011-2012	0.0596029	-1.9561	1.8965	1.99404	-0.0276212	0.00554397	1.97197
2012-2013	-0.482309	-1.92985	2.41216	2.39163	-0.00112533	0.00475499	2.39526
2013-2014	-0.584346	-2.2686	2.85294	2.65296	0.00357806	0.00377117	2.66031
2014-2015	-1.28228	-2.03247	3.31475	3.22772	0.0203585	0.000375524	3.24845
2015-2016	-1.54631	-1.59732	3.14363	4.35461	0.0433302	0.000897734	4.39884
2016-2017	-4.44142	2.77267	1.66875	8.75231	0.044652	0.0174887	8.81445
2017-2018	-3.00793	3.31515	-0.307222	7.50929	0.0115616	0.0182549	7.5391
甘南
2007-2008	-49.0682	61.1679	-12.0997	44.0069	0.0322416	0.00451606	44.0436
2008-2009	-52.5545	43.7883	8.76618	44.1055	0.0782327	0.0377431	44.2214
2009-2010	23.1539	-8.44017	-14.7138	-34.6806	-0.590326	-0.0496478	-35.3206
2010-2011	11.5633	-5.43168	-6.13157	-13.6035	-0.1648	-0.0172466	-13.7856
2011-2012	12.5407	-0.642556	-11.8982	-23.1165	-0.359277	-0.0426176	-23.5184
2012-2013	19.9564	2.224	-22.1804	-59.1909	-1.11473	-0.106557	-60.4122
2013-2014	9.56625	-2.25738	-7.30888	-28.2053	-0.582191	-0.102643	-28.8902
2014-2015	-108.526	39.6648	68.8617	246.46	11.1307	1.95343	259.544
2015-2016	-25.1741	-1.9204	27.0945	95.457	1.69211	0.75799	97.9071
2016-2017	-15.7223	2.59165	13.1307	48.7777	1.51166	0.453777	50.7432
2017-2018	-12.1396	5.07527	7.0643	44.6565	1.43294	0.360235	46.4497
张掖
2007-2008	0.0296472	0.110818	-0.140465	0.707178	0.0218059	-0.000280288	0.728704
2008-2009	0.554728	-0.604248	0.0495198	0.621365	0.0229075	0.00192138	0.646194
2009-2010	0.269565	-0.59405	0.324484	0.754965	0.025107	0.000160068	0.780232
2010-2011	0.054159	-0.338793	0.284634	1.2905	0.0298066	0.000307331	1.32062
2011-2012	0.169131	-0.639922	0.470792	1.74537	0.0327678	0.000829465	1.77897
2012-2013	0.00347011	-1.80325	1.79978	5.56536	0.105752	0.00802874	5.67915
2013-2014	-0.45241	-1.56476	2.01717	5.09199	0.0333993	0.0170058	5.14239
2014-2015	1.03007	-3.21708	2.187	4.74822	0.0413053	0.0250562	4.81458
2015-2016	-0.542499	-1.68771	2.2302	4.77572	0.0654538	0.0333427	4.87452
2016-2017	-1.73398	-0.691054	2.42504	0.859773	0.0350773	0.014934	0.909785
2017-2018	-1.20689	0.338995	0.867895	3.41014	0.0451743	0.0632114	3.51853
定西
2007-2008	-6.08428	9.82487	-3.74059	-1.59962	-0.0170243	-0.00375365	-1.6204
2008-2009	9.07497	-5.64757	-3.4274	-2.41811	-0.0224906	-0.00531941	-2.44592
2009-2010	746.368	-356.451	-389.918	-277.248	-11.8207	-0.602722	-289.671
2010-2011	-21.7034	8.21262	13.4908	10.9194	0.331609	0.0409291	11.2919
2011-2012	-10.1847	3.23636	6.94838	6.59708	-0.340503	0.0141197	6.2707
2012-2013	-16.5731	2.62762	13.9455	12.5957	0.25399	0.0353827	12.8851
2013-2014	-37.6075	8.28491	29.3226	34.3226	0.720574	0.230468	35.2737
2014-2015	38.4932	-1.79826	-36.6949	-43.0691	-0.806663	-0.340353	-44.2161
2015-2016	-16.1763	-0.983992	17.1603	20.966	0.4726	0.195447	21.634
2016-2017	-23.045	11.1186	11.9264	29.6455	0.643063	0.530951	30.8195
2017-2018	-61.2353	24.0113	37.224	80.523	1.83727	1.51869	83.879
甘孜
2007-2008	0.140579	0.0553377	-0.195917	-1.082	-0.140412	-1.221e-05	-1.22243
2008-2009	0.00583611	0.354976	-0.360813	-0.570854	-0.104342	-0.000228168	-0.675424
2009-2010	0.273885	2.81051	-3.08439	-4.9321	-1.31898	-0.000867156	-6.25195
2010-2011	-0.402597	-0.233977	0.636573	1.97822	0.353861	0.000190927	2.33228
2011-2012	-0.367073	-0.503659	0.870732	2.14903	0.364173	0.000580964	2.51378
2012-2013	-0.214738	-0.412311	0.627049	1.47086	0.230726	0.000803773	1.70239
2013-2014	-0.640688	-0.361901	1.00259	1.98668	0.316211	6.34638e-05	2.30296
2014-2015	-0.520251	-0.258154	0.778405	2.0487	0.33987	6.51238e-05	2.38863
2015-2016	-0.512956	-0.123575	0.636531	1.95335	0.323042	5.33847e-05	2.27644
2016-2017	-0.145267	-0.191106	0.336373	1.79882	0.273268	0.000760236	2.07285
2017-2018	-0.3217	0.134744	0.186956	1.54783	0.225038	0.00173489	1.7746
成都
2007-2008	-0.300941	-0.154185	0.455126	1.33059	0.0791906	9.27469e-05	1.40987
2008-2009	1.07318	-2.31867	1.24549	1.88159	0.14069	0.000516383	2.02279
2009-2010	1.01987	-1.61641	0.596542	5.16833	0.303149	0.00359159	5.47508
2010-2011	0.827187	-0.897597	0.0704095	4.29407	0.125946	0.00349916	4.42351
2011-2012	0.683944	-0.704561	0.0206165	3.1581	0.169089	0.00400571	3.33119
2012-2013	0.50701	-0.477507	-0.029503	4.51846	0.263386	0.00788501	4.78973
2013-2014	1.54061	-0.890955	-0.649653	9.00765	0.624599	0.0187043	9.65095
2014-2015	4.53214	-1.72324	-2.8089	35.2497	2.70502	0.0938778	38.0486
2015-2016	322.403	-298.364	-24.039	705.092	124.203	1.71231	831.007
2016-2017	11.451	-10.4015	-1.0495	24.9493	4.45513	0.0706104	29.475
2017-2018	42.1569	-37.5853	-4.57162	107.539	20.2258	0.366941	128.132
德阳
2007-2008	27.692	-15.7391	-11.9529	-5.6753	-0.303734	-2.3595e-05	-5.97906
2008-2009	-1.33563	-12.5076	13.8432	2.68825	0.0835923	0.000511553	2.77236
2009-2010	0.811102	-4.91576	4.10466	1.97585	0.0438546	0.000364846	2.02007
2010-2011	-0.449225	-2.19511	2.64434	2.33965	0.0437691	0.00249518	2.38592
2011-2012	-1.20366	-1.18055	2.38422	2.70824	0.0506773	0.00315235	2.76207
2012-2013	-1.37936	-1.44663	2.82599	3.32186	0.0592843	0.00541988	3.38657
2013-2014	-1.67221	-0.420706	2.09291	2.63154	0.0460105	0.00545603	2.68301
2014-2015	-1.06499	-2.11826	3.18326	4.09499	0.0439922	0.0100288	4.14901
2015-2016	0.0727983	-3.41391	3.34111	4.43687	0.0594278	0.0133164	4.50961
2016-2017	4.02787	-35.4304	31.4025	44.167	0.201604	0.379043	44.7477
2017-2018	2.59733	-11.2385	8.64113	18.7237	0.0484339	0.172871	18.945
广元
2007-2008	0.465972	-0.0213419	-0.44463	-0.10953	-0.0186308	-8.56887e-06	-0.128169
2008-2009	2.27889	1.25125	-3.53014	-0.718738	-0.0584022	-0.000450651	-0.777591
2009-2010	-1.71245	-4.59911	6.31156	2.79217	0.0753271	0.00337957	2.87088
2010-2011	-0.929141	-0.935515	1.86466	1.70043	0.0299965	0.00675942	1.73719
2011-2012	-0.539801	-0.386108	0.925909	1.24349	0.0199867	0.00718625	1.27066
2012-2013	-0.571601	0.00779256	0.563809	0.953541	0.00865291	0.00695654	0.96915
2013-2014	-0.552095	0.0393598	0.512735	1.04856	0.00829183	0.00812275	1.06498
2014-2015	-0.386324	-0.195063	0.581387	1.37281	-0.00779467	0.0114136	1.37643
2015-2016	-0.42387	-0.17278	0.59665	1.62174	-0.0104827	0.0138061	1.62506
2016-2017	-0.136778	-0.663731	0.800509	2.19614	-0.0239877	0.0194812	2.19163
2017-2018	0.221269	-1.3809	1.15963	3.1847	-0.0465038	0.0311711	3.16937
雅安
2007-2008	1.61694	-0.451152	-1.16579	-1.24657	0.0159551	-0.000626658	-1.23124
2008-2009	-3.61702	16.4297	-12.8127	-7.37583	-0.39044	-0.00570803	-7.77198
2009-2010	1.02052	-4.53711	3.51659	4.02412	0.0875386	0.0080269	4.11969
2010-2011	-2.55411	1.89346	0.660646	2.7955	0.0288141	0.00916091	2.83347
2011-2012	-3.42719	3.15331	0.273886	2.42698	0.037241	0.0108309	2.47505
2012-2013	-2.05226	1.88982	0.162448	3.62432	0.0712727	0.0139023	3.7095
2013-2014	-2.91779	2.44754	0.470247	2.26695	0.0513194	0.00925405	2.32752
2014-2015	-2.17353	1.61301	0.560516	2.53045	0.0618013	0.00916834	2.60142
2015-2016	-0.034854	-0.575741	0.610595	3.59614	0.0775146	0.0123228	3.68598
2016-2017	-2.44324	2.73981	-0.296575	8.11791	0.144008	0.0840747	8.34599
2017-2018	-2.37243	3.20229	-0.829864	11.0143	0.184634	0.0598551	11.2588
绵阳
2007-2008	-3.42945	8.74966	-5.32021	-3.31946	-0.0592164	-0.000360934	-3.37903
2008-2009	7.34178	-23.7429	16.4011	4.04951	0.070544	0.00144081	4.1215
2009-2010	1.31325	-5.21076	3.89751	2.09134	-0.133606	0.00204529	1.95978
2010-2011	0.430388	-2.31864	1.88825	1.95462	-0.168574	0.00354816	1.78959
2011-2012	-0.304649	-1.11105	1.4157	2.17259	-0.15066	0.00473832	2.02667
2012-2013	-0.828115	4.63816	-3.81005	2.41508	-0.136597	0.00437587	2.28286
2013-2014	-1.4728	-0.203463	1.67627	2.77905	-0.118828	0.00572954	2.66595
2014-2015	-0.0498047	-1.54996	1.59977	2.87038	-0.0904158	0.00632707	2.78629
2015-2016	-0.0656847	-1.86719	1.93288	3.58827	-0.0846438	0.00702242	3.51065
2016-2017	-1.16888	-7.24077	8.40965	17.3477	-0.287878	0.270954	17.3308
2017-2018	-14.5718	7.84702	6.72481	15.7723	-0.19236	0.110266	15.6902
西宁
2007-2008	-2.3882	2.36421	0.0239875	1.98735	0.0805319	-0.00178215	2.0661
2008-2009	8.33308	-5.64946	-2.68362	-6.99113	-0.360371	0.00280313	-7.3487
2009-2010	4.38994	-5.4767	1.08676	3.84506	0.133771	-0.00127601	3.97756
2010-2011	5.53608	-6.42924	0.893161	3.21998	0.111913	-0.000296757	3.3316
2011-2012	1.50195	-2.8938	1.39185	3.35146	0.130559	-0.000569367	3.48145
2012-2013	0.780055	-2.13305	1.35299	2.87772	0.117594	-0.000387776	2.99493
2013-2014	0.782116	-2.64492	1.8628	3.39895	0.15366	0.000506627	3.55312
2014-2015	0.865871	-3.02174	2.15587	3.9594	0.192575	0.0027685	4.15474
2015-2016	2.02182	-4.26104	2.23923	4.54561	0.235532	0.00397878	4.78512
2016-2017	2.88881	-6.62377	3.73496	6.82755	0.384424	0.0198387	7.23181
2017-2018	1.79514	-2.90779	1.11264	10.8569	0.649298	0.0954374	11.6016
海西
2007-2008	1.79702	0.319762	-2.11678	7.16015	0.322414	0.00796325	7.49053
2008-2009	-0.330264	0.19674	0.133524	3.28521	0.213532	0.00235578	3.5011
2009-2010	-0.51353	0.82977	-0.316239	3.53507	0.202456	0.00220981	3.73974
2010-2011	3.2461	-1.66854	-1.57756	4.36662	0.227417	0.00546903	4.5995
2011-2012	-0.0930454	-0.119595	0.21264	6.03303	0.35402	0.00888546	6.39593
2012-2013	1.52603	-2.48313	0.957101	5.67806	0.39072	0.00782202	6.07661
2013-2014	-3.95291	1.24885	2.70406	7.27785	0.588084	0.0109052	7.87684
2014-2015	3.27322	-8.28594	5.01271	13.8039	2.70884	0.0792517	16.592
2015-2016	8.86963	20.5644	-29.434	-52.6844	-17.2862	-0.342146	-70.3128
2016-2017	0.430168	29.067	-29.4972	-46.7238	-14.3296	-0.364797	-61.4182
2017-2018	-11.5772	6.74038	4.83687	19.1479	5.06146	0.0877692	24.2971
拉萨
2007-2008	1.37558	-1.38389	0.00830394	0.123862	0.0709871	6.80137e-05	0.194917
2008-2009	-1.77463	1.67332	0.101306	0.157691	0.0772883	0.000179564	0.235159
2009-2010	-1.23121	1.10507	0.126138	0.152608	0.0947033	0.000325928	0.247637
2010-2011	-0.648051	0.57083	0.0772201	0.163427	0.057942	0.000637876	0.222007
2011-2012	-0.620281	0.530139	0.0901419	0.186038	0.0538709	0.000880079	0.240789
2012-2013	0.0908453	-0.194616	0.10377	0.197189	0.0520278	0.00101868	0.250236
2013-2014	-0.365646	0.263157	0.10249	0.195696	0.0533911	0.00130367	0.250391
2014-2015	-0.341964	0.234369	0.107595	0.183031	0.0542999	0.00136951	0.2387
2015-2016	-0.0657904	-0.0291023	0.0948927	0.19469	0.0591333	0.00166616	0.25549
2016-2017	-0.249516	0.170546	0.0789703	0.200441	0.0614462	0.00197495	0.263863
2017-2018	-0.198583	0.132344	0.0662389	0.204554	0.0610355	0.00285316	0.268443
巴音郭勒
2007-2008	-1.98506	2.44732	-0.462267	2.06471	0.184566	0.00111296	2.25039
2008-2009	2.15064	-7.50993	5.35929	4.39889	1.78041	0.0038235	6.18312
2009-2010	-6.21134	4.93803	1.27331	3.13155	0.710097	0.0017937	3.84344
2010-2011	-3.26021	2.9453	0.314913	3.20318	0.594043	0.000704816	3.79793
2011-2012	-1.22159	0.364478	0.857109	2.84859	0.448552	0.00173747	3.29888
2012-2013	-4.43587	2.84938	1.5865	3.58127	0.569648	0.00369614	4.15462
2013-2014	-2.2125	0.164392	2.04811	4.98093	0.678313	0.00982855	5.66908
2014-2015	-0.167498	-2.25752	2.42502	6.4341	0.922371	0.0379705	7.39444
2015-2016	-7.59909	33.3847	-25.7857	-39.968	-0.194867	-0.518832	-40.6817
2016-2017	-53.6952	229.713	-176.018	-260.227	-3.79655	-2.98085	-267.005
2017-2018	20.515	-18.5949	-1.92006	21.6901	0.302556	0.185613	22.1783
和田
2007-2008	-3.62277	7.94961	-4.32684	-7.00058	-0.439428	-0.00014201	-7.44015
2008-2009	0.681057	1.71601	-2.39706	-2.44935	-0.28557	-0.00140904	-2.73632
2009-2010	-13.0386	20.4403	-7.4017	-8.86433	-1.42645	-0.0174197	-10.3082
2010-2011	26.9425	-61.4755	34.533	73.0847	9.17343	0.234531	82.4927
2011-2012	-13.1369	27.3522	-14.2153	-30.0041	-3.78703	-0.130668	-33.9218
2012-2013	18.7676	-36.3065	17.5389	44.5947	5.28896	0.266554	50.1502
2013-2014	19.3282	-31.7994	12.4712	31.2233	4.56136	0.217497	36.0022
2014-2015	-29.5984	34.6989	-5.10048	-13.5155	-2.05329	-0.271822	-15.8406
2015-2016	275.854	-342.955	67.1001	134.584	26.1883	2.77003	163.542
2016-2017	-62.825	86.4229	-23.5979	-39.8777	-7.88564	-0.908366	-48.6717
2017-2018	33.8037	-39.869	6.06532	38.2691	6.88539	0.87767	46.0322

## Sheet: MOP
	DT	DN	DS	DQ	DU	DM	D
丽江
2007-2008	-1.01648	3.36368	-2.3472	-5.66764	-0.331634	-0.000857074	-6.00013
2008-2009	-1.58389	2.92783	-1.34395	-2.97695	-0.161735	-0.00201405	-3.1407
2009-2010	-0.0187606	2.16741	-2.14865	-4.31507	-0.14663	-0.00567643	-4.46738
2010-2011	0.902428	0.231144	-1.13357	-4.1352	-0.306463	-0.0130006	-4.45467
2011-2012	0.0988125	1.81681	-1.91562	-7.16244	-0.0529532	-0.0231765	-7.23857
2012-2013	1.2442	2.50828	-3.75248	-13.0266	-0.182195	-0.0718952	-13.2807
2013-2014	-0.493531	0.523087	-0.029556	-8.72951	-0.173673	-0.0229749	-8.92616
2014-2015	-0.0811532	0.32855	-0.247397	-6.22141	-0.0956351	-0.0176726	-6.33472
2015-2016	1.00211	-0.00311773	-0.998992	-24.9816	-0.495295	-0.130696	-25.6076
2016-2017	-0.262818	0.750212	-0.487394	-6.82358	-0.160618	-0.0241408	-7.00834
2017-2018	-0.143217	0.994126	-0.850908	-6.09157	-0.138925	-0.0178481	-6.24834
武威
2007-2008	-0.363747	1.38645	-1.0227	-1.64569	-0.569801	-0.000494285	-2.21598
2008-2009	0.00681912	1.13236	-1.13918	-2.07674	-0.456282	-0.00223434	-2.53526
2009-2010	0.197679	0.766183	-0.963863	-1.32757	-0.0373998	-0.00155059	-1.36652
2010-2011	0.613755	0.944643	-1.5584	-1.7088	-0.0429697	-0.00317937	-1.75495
2011-2012	-0.0752655	2.47013	-2.39487	-2.51804	0.0348795	-0.00700083	-2.49016
2012-2013	0.542773	2.17178	-2.71456	-2.69145	0.0012664	-0.00535109	-2.69554
2013-2014	0.650783	2.52653	-3.17731	-2.95459	-0.00398486	-0.00419994	-2.96278
2014-2015	1.12944	1.79022	-2.91966	-2.843	-0.0179319	-0.000330765	-2.86126
2015-2016	1.29703	1.33982	-2.63685	-3.65261	-0.0363451	-0.000753012	-3.68971
2016-2017	3.3392	-2.08459	-1.25462	-6.58027	-0.0335708	-0.0131486	-6.62699
2017-2018	7.50999	-8.27704	0.767052	-18.7487	-0.0288662	-0.0455777	-18.8231
甘南
2007-2008	4.05576	-5.05587	1.00011	-3.63742	-0.00266495	-0.000373278	-3.64046
2008-2009	-7.77052	6.47438	1.29613	6.52127	0.0115672	0.00558055	6.53842
2009-2010	-21.1203	7.69885	13.4214	31.6345	0.538476	0.0452872	32.2183
2010-2011	8.8674	-4.16534	-4.70206	-10.432	-0.126379	-0.0132258	-10.5716
2011-2012	4.57273	-0.234295	-4.33843	-8.42899	-0.131003	-0.0155397	-8.57553
2012-2013	3.02865	0.337523	-3.36618	-8.98305	-0.169175	-0.0161715	-9.16839
2013-2014	2.49501	-0.588756	-1.90626	-7.35634	-0.151844	-0.0267707	-7.53496
2014-2015	3.24991	-1.18779	-2.06212	-7.38045	-0.333319	-0.058497	-7.77226
2015-2016	2.61628	0.199582	-2.81587	-9.92059	-0.175857	-0.0787759	-10.1752
2016-2017	245.549	-40.476	-205.073	-761.803	-23.6088	-7.08702	-792.499
2017-2018	-2.1111	0.882599	1.2285	7.76586	0.249192	0.0626457	8.0777
张掖
2007-2008	-0.481388	-1.79937	2.28076	-11.4826	-0.354067	0.0045511	-11.8321
2008-2009	-23.2389	25.3134	-2.0745	-26.0305	-0.959649	-0.0804912	-27.0706
2009-2010	-0.354619	0.781486	-0.426866	-0.993173	-0.0330288	-0.000210573	-1.02641
2010-2011	-0.0584973	0.365932	-0.307434	-1.39388	-0.0321942	-0.00033195	-1.42641
2011-2012	-68.2209	258.12	-189.899	-704.018	-13.2173	-0.334575	-717.57
2012-2013	-0.00909808	4.72783	-4.71873	-14.5915	-0.277265	-0.0210501	-14.8898
2013-2014	16.4251	56.81	-73.2352	-184.869	-1.21259	-0.617408	-186.699
2014-2015	15.31	-47.8155	32.5055	70.5729	0.613922	0.372412	71.5593
2015-2016	-2.46341	-7.66362	10.127	21.6858	0.297216	0.151404	22.1345
2016-2017	-5.12955	-2.04431	7.17386	2.54342	0.103767	0.0441785	2.69137
2017-2018	-3.17969	0.893122	2.28657	8.98442	0.119017	0.166538	9.26997
定西
2007-2008	100.253	-161.889	61.6354	26.3576	0.280517	0.0618506	26.7
2008-2009	44.4072	-27.6356	-16.7715	-11.8327	-0.110055	-0.0260298	-11.9688
2009-2010	4.87438	-2.32791	-2.54648	-1.81065	-0.0771988	-0.00393626	-1.89179
2010-2011	4.06031	-1.53643	-2.52388	-2.04281	-0.0620381	-0.0076571	-2.11251
2011-2012	7.35912	-2.33847	-5.02065	-4.76681	0.246035	-0.0102024	-4.53097
2012-2013	6.04826	-0.958936	-5.08932	-4.59673	-0.0926924	-0.0129127	-4.70233
2013-2014	5.49377	-1.21027	-4.2835	-5.01391	-0.105263	-0.0336672	-5.15284
2014-2015	4.24472	-0.198297	-4.04642	-4.74931	-0.0889523	-0.0375314	-4.87579
2015-2016	4.19602	0.25524	-4.45126	-5.43842	-0.122589	-0.0506974	-5.6117
2016-2017	6.49296	-3.13268	-3.36027	-8.35267	-0.181184	-0.149596	-8.68346
2017-2018	-6.68536	2.62144	4.06393	8.7911	0.200584	0.165803	9.15749
甘孜
2007-2008	-0.248676	-0.0978889	0.346565	1.91399	0.24838	2.15988e-05	2.16239
2008-2009	0.0767357	4.66738	-4.74412	-7.50584	-1.37193	-0.00300005	-8.88077
2009-2010	-0.747767	-7.67332	8.42108	13.4657	3.60112	0.00236753	17.0692
2010-2011	1.20428	0.699892	-1.90417	-5.91744	-1.0585	-0.000571118	-6.97651
2011-2012	1.40476	1.92746	-3.33222	-8.22418	-1.39366	-0.0022233	-9.62006
2012-2013	1.94577	3.73601	-5.68178	-13.3277	-2.09064	-0.00728309	-15.4256
2013-2014	78.3021	44.23	-122.532	-242.804	-38.646	-0.00775628	-281.457
2014-2015	4.49304	2.22949	-6.72253	-17.6932	-2.93521	-0.000562428	-20.6289
2015-2016	-1.70561	-0.410895	2.11651	6.495	1.07413	0.000177507	7.56931
2016-2017	-0.504626	-0.663864	1.16849	6.24872	0.949276	0.0026409	7.20064
2017-2018	-0.956377	0.400579	0.555798	4.60152	0.669013	0.00515763	5.27569
成都
2007-2008	-0.0933669	-0.0478359	0.141203	0.412815	0.0245689	2.87748e-05	0.437413
2008-2009	5.97124	-12.9012	6.92996	10.4692	0.782806	0.00287318	11.2549
2009-2010	0.286663	-0.454337	0.167674	1.4527	0.0852084	0.00100951	1.53892
2010-2011	0.254524	-0.276189	0.0216649	1.32128	0.0387535	0.00107668	1.36111
2011-2012	0.333044	-0.343083	0.0100391	1.53782	0.0823371	0.00195056	1.62211
2012-2013	0.220046	-0.207242	-0.0128045	1.96105	0.114312	0.00342216	2.07878
2013-2014	0.519563	-0.300471	-0.219092	3.03779	0.210643	0.00630793	3.25474
2014-2015	0.440568	-0.167516	-0.273052	3.42661	0.262955	0.00912584	3.69869
2015-2016	1.47068	-1.36102	-0.109656	3.21635	0.566566	0.00781089	3.79073
2016-2017	1.30646	-1.18672	-0.119738	2.84649	0.50829	0.008056	3.36283
2017-2018	0.727978	-0.649034	-0.078944	1.85702	0.349265	0.00633644	2.21262
德阳
2007-2008	-0.147347	0.0837462	0.0636005	0.0301977	0.00161614	1.25547e-07	0.031814
2008-2009	-0.0545677	-0.511005	0.565573	0.10983	0.00341521	2.08998e-05	0.113266
2009-2010	0.0636558	-0.385793	0.322137	0.155066	0.00344174	2.86334e-05	0.158536
2010-2011	-0.0825225	-0.403242	0.485765	0.429794	0.00804038	0.000458365	0.438293
2011-2012	-0.231635	-0.227188	0.458823	0.521179	0.00975244	0.000606644	0.531538
2012-2013	-0.248321	-0.260433	0.508753	0.598024	0.0106727	0.000975723	0.609672
2013-2014	-0.493182	-0.124078	0.617261	0.776118	0.0135698	0.00160914	0.791297
2014-2015	-0.231206	-0.459867	0.691073	0.889007	0.00955054	0.00217721	0.900734
2015-2016	0.00542563	-0.254437	0.249012	0.330678	0.00442913	0.000992463	0.336099
2016-2017	0.0354206	-0.311571	0.27615	0.3884	0.00177288	0.00333326	0.393506
2017-2018	0.0643685	-0.278518	0.214149	0.46402	0.00120032	0.00428419	0.469505
广元
2007-2008	8.45347	-0.387175	-8.06629	-1.98704	-0.337991	-0.000155453	-2.32519
2008-2009	4.79029	2.63015	-7.42044	-1.51081	-0.122763	-0.00094728	-1.63452
2009-2010	1.06782	2.86782	-3.93564	-1.74109	-0.046971	-0.00210737	-1.79017
2010-2011	1.60877	1.61981	-3.22859	-2.94424	-0.0519379	-0.0117037	-3.00788
2011-2012	1.26763	0.906706	-2.17433	-2.92011	-0.0469351	-0.0168756	-2.98392
2012-2013	1.49591	-0.0203935	-1.47551	-2.49546	-0.0226451	-0.0182056	-2.53631
2013-2014	1.49131	-0.106318	-1.38499	-2.83237	-0.0223978	-0.0219411	-2.87671
2014-2015	0.989916	0.49983	-1.48975	-3.51769	0.0199731	-0.0292462	-3.52696
2015-2016	-2.50469	-1.02097	3.52566	9.58301	-0.0619432	0.0815813	9.60265
2016-2017	6.91869	33.5739	-40.4926	-111.088	1.21338	-0.985429	-110.86
2017-2018	-12.7858	79.7939	-67.0081	-184.025	2.68718	-1.80119	-183.139
雅安
2007-2008	1.92275	-0.536476	-1.38627	-1.48232	0.0189726	-0.000745175	-1.4641
2008-2009	-0.629828	2.86089	-2.23106	-1.28434	-0.0679868	-0.000993932	-1.35333
2009-2010	-0.573321	2.54892	-1.9756	-2.26073	-0.0491786	-0.00450946	-2.31441
2010-2011	1.85648	-1.37628	-0.480197	-2.03194	-0.0209438	-0.0066587	-2.05954
2011-2012	4.11028	-3.78181	-0.328476	-2.91072	-0.0446636	-0.0129897	-2.96837
2012-2013	1.21791	-1.1215	-0.0964042	-2.15084	-0.0422964	-0.00825025	-2.20138
2013-2014	3.14115	-2.6349	-0.506246	-2.44049	-0.055248	-0.00996246	-2.5057
2014-2015	2.27546	-1.68865	-0.586802	-2.64912	-0.0646995	-0.0095983	-2.72342
2015-2016	-0.0242127	-0.399961	0.424174	2.4982	0.0538486	0.00856054	2.56061
2016-2017	-1.57377	1.76481	-0.191034	5.22902	0.0927605	0.0541554	5.37593
2017-2018	-1.23781	1.67079	-0.432981	5.7467	0.0963324	0.0312294	5.87427
绵阳
2007-2008	-1.98835	5.07294	-3.08459	-1.92458	-0.0343329	-0.000209265	-1.95912
2008-2009	-6.89046	22.2833	-15.3929	-3.80058	-0.0662074	-0.00135224	-3.86814
2009-2010	-3.91748	15.5439	-11.6264	-6.23856	0.398552	-0.00610119	-5.84611
2010-2011	-1.44081	7.76211	-6.32129	-6.54348	0.564337	-0.0118782	-5.99102
2011-2012	2.24491	8.18715	-10.4321	-16.0095	1.11018	-0.0349158	-14.9342
2012-2013	6.61565	-37.0534	30.4378	-19.2936	1.09125	-0.034958	-18.2373
2013-2014	5.9225	0.818176	-6.74068	-11.1752	0.477836	-0.0230399	-10.7204
2014-2015	0.210201	6.54162	-6.75182	-12.1145	0.3816	-0.0267034	-11.7596
2015-2016	-0.0510474	-1.45111	1.50215	2.78866	-0.0657817	0.00545754	2.72833
2016-2017	-0.310541	-1.92368	2.23422	4.60881	-0.0764813	0.0719852	4.60431
2017-2018	-11.8579	6.38557	5.47237	12.8348	-0.156534	0.0897297	12.768
西宁
2007-2008	-0.107234	0.106156	0.00107707	0.089235	0.003616	-8.00211e-05	0.092771
2008-2009	-0.0690482	0.0468117	0.0222366	0.0579288	0.00298605	-2.32268e-05	0.0608917
2009-2010	0.1225	-0.152826	0.0303258	0.107295	0.00373284	-3.56068e-05	0.110992
2010-2011	0.381645	-0.443218	0.0615725	0.221979	0.00771502	-2.04578e-05	0.229673
2011-2012	0.189194	-0.364519	0.175326	0.422169	0.016446	-7.17207e-05	0.438543
2012-2013	0.152205	-0.416201	0.263996	0.561502	0.022945	-7.5663e-05	0.584372
2013-2014	0.24398	-0.82508	0.581099	1.0603	0.0479342	0.000158042	1.10839
2014-2015	0.313711	-1.0948	0.781087	1.43452	0.0697713	0.00100305	1.50529
2015-2016	0.229242	-0.483133	0.253892	0.515398	0.0267055	0.000451129	0.542555
2016-2017	0.216243	-0.495824	0.279582	0.511078	0.0287762	0.00148503	0.541339
2017-2018	0.0750225	-0.121522	0.0464996	0.453731	0.0271355	0.00398852	0.484855
海西
2007-2008	0.231691	0.0412272	-0.272918	0.923163	0.041569	0.00102671	0.965758
2008-2009	-0.0929716	0.0553837	0.0375878	0.924811	0.0601109	0.000663168	0.985585
2009-2010	0.754691	-1.21944	0.464749	-5.19519	-0.297532	-0.00324756	-5.49597
2010-2011	-6.39054	3.28482	3.10572	-8.59648	-0.447713	-0.0107668	-9.05496
2011-2012	-0.283163	-0.363959	0.647122	18.3602	1.07738	0.0270409	19.4646
2012-2013	1.10616	-1.79992	0.693764	4.1158	0.283217	0.00566987	4.40469
2013-2014	-1.91616	0.605378	1.31079	3.52792	0.285073	0.00528626	3.81828
2014-2015	0.587999	-1.48848	0.900479	2.47973	0.486614	0.0142367	2.98058
2015-2016	-0.339767	-0.787754	1.12752	2.01817	0.662179	0.0131065	2.69346
2016-2017	-0.0175051	-1.18284	1.20034	1.90135	0.58312	0.0148449	2.49932
2017-2018	-1.03824	0.604471	0.433766	1.71717	0.453907	0.00787106	2.17895
拉萨
2007-2008	-4.49067	4.51778	-0.0271087	-0.404354	-0.231742	-0.000222035	-0.636318
2008-2009	34.801	-32.8144	-1.98664	-3.09237	-1.51565	-0.0035213	-4.61154
2009-2010	51.3142	-46.0571	-5.25717	-6.36035	-3.94703	-0.013584	-10.321
2010-2011	9.42666	-8.3034	-1.12326	-2.37724	-0.842835	-0.00927866	-3.22936
2011-2012	11.2573	-9.62133	-1.63596	-3.37635	-0.977686	-0.0159723	-4.37001
2012-2013	-2.36447	5.06535	-2.70088	-5.13233	-1.35415	-0.0265137	-6.513
2013-2014	29.4203	-21.1738	-8.24641	-15.7459	-4.2959	-0.104894	-20.1467
2014-2015	23.2666	-15.946	-7.32055	-12.453	-3.69446	-0.0931785	-16.2407
2015-2016	11.1141	4.9163	-16.0304	-32.8894	-9.98949	-0.281466	-43.1603
2016-2017	-14.4222	9.85769	4.56454	11.5857	3.55164	0.114154	15.2515
2017-2018	-6.76633	4.50937	2.25696	6.96978	2.07966	0.0972158	9.14666
巴音郭勒
2007-2008	-4.01554	4.95065	-0.935113	4.17666	0.373355	0.0022514	4.55227
2008-2009	0.0607142	-0.212011	0.151297	0.124184	0.0502624	0.000107941	0.174555
2009-2010	-0.722195	0.574146	0.148048	0.364106	0.0825633	0.000208554	0.446878
2010-2011	-0.802861	0.725311	0.0775506	0.788817	0.146289	0.000173568	0.93528
2011-2012	-0.616795	0.18403	0.432765	1.43829	0.226479	0.000877273	1.66565
2012-2013	-2.32872	1.49585	0.832871	1.88008	0.299051	0.00194038	2.18107
2013-2014	-5.18406	0.385184	4.79888	11.6707	1.58934	0.0230291	13.2831
2014-2015	0.079668	1.07375	-1.15342	-3.06028	-0.438712	-0.0180601	-3.51705
2015-2016	-0.556278	2.44387	-1.88759	-2.92579	-0.0142649	-0.0379802	-2.97803
2016-2017	-0.552108	2.36197	-1.80986	-2.67573	-0.0390371	-0.0306499	-2.74541
2017-2018	-2.90638	2.63437	0.272017	-3.07287	-0.0428636	-0.026296	-3.14203
和田
2007-2008	-1.43824	3.156	-1.71776	-2.77924	-0.174453	-5.63781e-05	-2.95375
2008-2009	0.653773	1.64726	-2.30103	-2.35122	-0.27413	-0.00135259	-2.6267
2009-2010	-3.19238	5.00462	-1.81224	-2.17035	-0.349254	-0.00426506	-2.52387
2010-2011	-1.12161	2.5592	-1.43759	-3.04249	-0.381886	-0.00976344	-3.43414
2011-2012	-1.36006	2.83176	-1.4717	-3.10631	-0.39207	-0.013528	-3.51191
2012-2013	-1.79492	3.47233	-1.67741	-4.26501	-0.505833	-0.025493	-4.79634
2013-2014	-19.0622	31.3617	-12.2995	-30.7935	-4.49857	-0.214503	-35.5066
2014-2015	-422.11	494.849	-72.7392	-192.748	-29.2824	-3.87652	-225.906
2015-2016	32.3637	-40.236	7.87229	15.7896	3.07245	0.324985	19.1871
2016-2017	26.0222	-35.7965	9.77427	16.5174	3.26624	0.376247	20.1599
2017-2018	-13.5325	15.9606	-2.4281	-15.3201	-2.7564	-0.351354	-18.4279

## Sheet: MOS
	DT	DN	DS	DQ	DU	DM	D
丽江
2007-2008	-0.931397	3.08212	-2.15072	-5.19322	-0.303874	-0.000785331	-5.49788
2008-2009	-9.72327	17.9736	-8.25031	-18.2751	-0.992868	-0.012364	-19.2804
2009-2010	-0.15152	17.5051	-17.3536	-34.8508	-1.18426	-0.0458459	-36.0809
2010-2011	-0.340952	-0.0873301	0.428282	1.56235	0.115787	0.00491183	1.68305
2011-2012	-0.0327791	-0.60269	0.635469	2.376	0.0175662	0.00768835	2.40125
2012-2013	-0.161529	-0.325638	0.487168	1.69119	0.0236536	0.00933383	1.72418
2013-2014	0.0838367	-0.0888574	0.00502072	1.48289	0.029502	0.00390277	1.5163
2014-2015	0.0285323	-0.115513	0.086981	2.18736	0.0336239	0.00621344	2.2272
2015-2016	-0.0427626	0.000133041	0.0426295	1.06603	0.0211355	0.00557713	1.09274
2016-2017	0.113359	-0.323582	0.210223	2.94315	0.069278	0.0104124	3.02284
2017-2018	0.0537577	-0.373153	0.319395	2.28652	0.0521466	0.00669941	2.34536
武威
2007-2008	0.323227	-1.232	0.908776	1.46236	0.506327	0.000439223	1.96913
2008-2009	0.0108885	1.80811	-1.819	-3.31605	-0.72857	-0.0035677	-4.04819
2009-2010	0.296604	1.1496	-1.44621	-1.99192	-0.0561158	-0.00232656	-2.05037
2010-2011	1.16573	1.7942	-2.95993	-3.24559	-0.0816141	-0.00603871	-3.33325
2011-2012	-0.122763	4.02895	-3.90618	-4.10709	0.0568908	-0.0114188	-4.06162
2012-2013	3.20805	12.8363	-16.0444	-15.9078	0.00748505	-0.0316276	-15.9319
2013-2014	-22.9332	-89.0335	111.967	104.118	0.140424	0.148003	104.407
2014-2015	12.9279	20.4914	-33.4193	-32.5418	-0.205254	-0.00378604	-32.7509
2015-2016	-9.02999	-9.32789	18.3579	25.4296	0.253036	0.0052425	25.6879
2016-2017	-6.15488	3.84235	2.31254	12.1289	0.0618784	0.0242357	12.215
2017-2018	3.56334	-3.9273	0.363951	-8.89589	-0.0136965	-0.0216258	-8.93122
甘南
2007-2008	-4.1452	5.16736	-1.02216	3.71763	0.00272372	0.000381509	3.72073
2008-2009	-3.02727	2.52232	0.504953	2.54058	0.0045064	0.00217409	2.54726
2009-2010	-3.0002	1.09365	1.90656	4.49379	0.0764923	0.00643319	4.57671
2010-2011	-6.93486	3.25755	3.6773	8.15849	0.0988361	0.0103434	8.26767
2011-2012	-13.2096	0.676826	12.5327	24.3494	0.378439	0.0448906	24.7728
2012-2013	-6.65027	-0.741127	7.3914	19.7248	0.371473	0.0355091	20.1318
2013-2014	-8.24288	1.9451	6.29778	24.3035	0.501652	0.0884433	24.8935
2014-2015	-7.40985	2.70819	4.70167	16.8275	0.759972	0.133374	17.7209
2015-2016	-545.661	-41.6256	587.287	2069.07	36.6773	16.4298	2122.18
2016-2017	340.587	-56.142	-284.445	-1056.65	-32.7465	-9.83001	-1099.23
2017-2018	-6.4726	2.70604	3.76656	23.81	0.764019	0.192071	24.7661
张掖
2007-2008	0.0269443	0.100715	-0.127659	0.642706	0.0198179	-0.000254735	0.662269
2008-2009	1.47436	-1.60598	0.131614	1.65147	0.0608837	0.00510666	1.71746
2009-2010	2.36344	-5.20838	2.84494	6.61922	0.220128	0.00140341	6.84075
2010-2011	-6.58737	41.2075	-34.6201	-156.965	-3.62538	-0.0373808	-160.627
2011-2012	-1.41903	5.36902	-3.94999	-14.6439	-0.274925	-0.0069593	-14.9258
2012-2013	0.0054441	-2.82903	2.82359	8.73125	0.16591	0.0125959	8.90976
2013-2014	-2.74579	-9.49693	12.2427	30.9045	0.202708	0.103212	31.2104
2014-2015	-2.89909	9.05431	-6.15522	-13.3636	-0.116252	-0.0705196	-13.5504
2015-2016	-0.42565	-1.32419	1.74984	3.74708	0.0513557	0.026161	3.82459
2016-2017	-1.77352	-0.706812	2.48033	0.879378	0.0358771	0.0152745	0.930529
2017-2018	-21.1922	5.95253	15.2397	59.8799	0.793232	1.10995	61.783
定西
2007-2008	-10.2954	16.625	-6.3296	-2.70677	-0.0288075	-0.00635169	-2.74193
2008-2009	-140.888	87.6777	53.2099	37.5408	0.349164	0.0825831	37.9725
2009-2010	6.18976	-2.95611	-3.23366	-2.29927	-0.0980313	-0.00499848	-2.4023
2010-2011	5.74074	-2.17231	-3.56843	-2.88827	-0.0877136	-0.0108261	-2.98681
2011-2012	6.84367	-2.17468	-4.66899	-4.43293	0.228802	-0.0094878	-4.21361
2012-2013	4.27805	-0.678273	-3.59977	-3.25135	-0.0655631	-0.0091334	-3.32605
2013-2014	9.22965	-2.03329	-7.19636	-8.42347	-0.176844	-0.0565615	-8.65688
2014-2015	8.94092	-0.417686	-8.52323	-10.0038	-0.187366	-0.0790547	-10.2702
2015-2016	-10.9317	-0.664967	11.5967	14.1685	0.319376	0.13208	14.6199
2016-2017	15.3941	-7.42726	-7.96686	-19.8033	-0.429569	-0.354678	-20.5876
2017-2018	-8.73488	3.42508	5.3098	11.4862	0.262077	0.216634	11.9649
甘孜
2007-2008	-188.099	-74.0434	262.142	1447.75	187.875	0.0163373	1635.64
2008-2009	0.0283622	1.72511	-1.75347	-2.77423	-0.507078	-0.00110885	-3.28241
2009-2010	0.171761	1.76255	-1.93431	-3.09305	-0.827171	-0.000543817	-3.92077
2010-2011	0.820846	0.47705	-1.2979	-4.03336	-0.721481	-0.000389278	-4.75523
2011-2012	0.632295	0.867568	-1.49986	-3.70177	-0.627299	-0.00100073	-4.33007
2012-2013	-2.88585	-5.54103	8.42688	19.7668	3.10072	0.0108019	22.8783
2013-2014	40.7121	22.9968	-63.7088	-126.242	-20.0934	-0.00403276	-146.34
2014-2015	3.60927	1.79095	-5.40022	-14.213	-2.35786	-0.0004518	-16.5713
2015-2016	3.18628	0.767598	-3.95388	-12.1334	-2.0066	-0.000331604	-14.1403
2016-2017	0.779562	1.02556	-1.80512	-9.65321	-1.46647	-0.00407975	-11.1238
2017-2018	4.28538	-1.79493	-2.49045	-20.6187	-2.99775	-0.0231106	-23.6396
成都
2007-2008	-1.60387	-0.82173	2.4256	7.09138	0.422047	0.000494296	7.51392
2008-2009	-1.06567	2.30243	-1.23677	-1.86841	-0.139705	-0.000512766	-2.00863
2009-2010	-1.04899	1.66256	-0.613571	-5.31587	-0.311803	-0.00369411	-5.63137
2010-2011	-0.679323	0.737147	-0.0578234	-3.52648	-0.103433	-0.00287366	-3.63278
2011-2012	-2.84082	2.92645	-0.0856324	-13.1174	-0.702325	-0.0166381	-13.8364
2012-2013	0.169576	-0.159708	-0.00986765	1.51126	0.0880928	0.00263724	1.60199
2013-2014	0.231412	-0.133829	-0.0975832	1.35302	0.09382	0.00280954	1.44965
2014-2015	0.179511	-0.0682549	-0.111256	1.39619	0.107142	0.00371836	1.50705
2015-2016	0.795629	-0.736305	-0.0593235	1.74003	0.30651	0.00422565	2.05077
2016-2017	0.670156	-0.608736	-0.0614205	1.46012	0.26073	0.00413237	1.72499
2017-2018	0.675755	-0.602474	-0.0732809	1.72381	0.32421	0.00588189	2.0539
德阳
2007-2008	-0.469599	0.266902	0.202697	0.0962413	0.00515071	4.00122e-07	0.101392
2008-2009	-0.177901	-1.66597	1.84387	0.358067	0.0111342	6.81373e-05	0.369269
2009-2010	0.203467	-1.23313	1.02966	0.495645	0.011001	9.15225e-05	0.506738
2010-2011	-0.194128	-0.948598	1.14273	1.01106	0.0189144	0.00107827	1.03105
2011-2012	-0.624641	-0.61265	1.23729	1.40544	0.026299	0.00163591	1.43338
2012-2013	-0.757756	-0.794715	1.55247	1.82488	0.0325681	0.00297744	1.86043
2013-2014	-0.971443	-0.244403	1.21585	1.52875	0.0267291	0.0031696	1.55865
2014-2015	-0.63219	-1.25742	1.88961	2.43082	0.0261142	0.00595318	2.46289
2015-2016	0.0510051	-2.39191	2.3409	3.10863	0.0416372	0.00932992	3.1596
2016-2017	0.507397	-4.46323	3.95583	5.5638	0.0253964	0.0477487	5.63694
2017-2018	0.637212	-2.75717	2.11996	4.59354	0.0118825	0.0424111	4.64783
广元
2007-2008	0.958886	-0.0439177	-0.914968	-0.225392	-0.0383387	-1.76332e-05	-0.263748
2008-2009	2.34862	1.28953	-3.63816	-0.740731	-0.0601893	-0.000464441	-0.801384
2009-2010	10.952	29.4135	-40.3655	-17.8573	-0.481753	-0.021614	-18.3607
2010-2011	22.4219	22.5758	-44.9977	-41.0347	-0.723873	-0.163118	-41.9217
2011-2012	7.62154	5.45152	-13.0731	-17.557	-0.282195	-0.101464	-17.9407
2012-2013	-21.5719	0.294087	21.2778	35.9861	0.326556	0.262535	36.5751
2013-2014	-6.44282	0.45932	5.9835	12.2365	0.0967638	0.0947906	12.4281
2014-2015	-4.52489	-2.28471	6.80961	16.0793	-0.0912965	0.133684	16.1217
2015-2016	-5.66993	-2.3112	7.98113	21.6933	-0.140222	0.184678	21.7378
2016-2017	-3.11853	-15.1331	18.2516	50.0719	-0.54692	0.444172	49.9692
2017-2018	-1.03933	6.48626	-5.44693	-14.959	0.218434	-0.146415	-14.887
雅安
2007-2008	-0.614218	0.171376	0.442842	0.473526	-0.00606078	0.000238045	0.467703
2008-2009	0.552836	-2.51117	1.95833	1.12734	0.0596759	0.000872431	1.18789
2009-2010	0.225956	-1.00457	0.778616	0.89099	0.0193821	0.00177725	0.912149
2010-2011	-1.70621	1.26488	0.441328	1.86747	0.0192485	0.00611973	1.89284
2011-2012	-4.89981	4.50824	0.391571	3.46982	0.0532428	0.0154848	3.53855
2012-2013	-1.18385	1.09014	0.0937085	2.09069	0.0411137	0.00801955	2.13983
2013-2014	-5.36765	4.50257	0.865082	4.17035	0.0944088	0.017024	4.28179
2014-2015	-7.20143	5.3443	1.85713	8.38401	0.204763	0.030377	8.61915
2015-2016	-1.05276	-17.3902	18.443	108.621	2.34133	0.37221	111.335
2016-2017	-1.24087	1.3915	-0.150624	4.12292	0.0731389	0.0426999	4.23876
2017-2018	-1.15129	1.55401	-0.402717	5.34503	0.0895991	0.0290465	5.46367
绵阳
2007-2008	8.02127	-20.4649	12.4436	7.764	0.138503	0.000844202	7.90335
2008-2009	-3.36821	10.8926	-7.52438	-1.85781	-0.0323637	-0.000661007	-1.89083
2009-2010	-0.976268	3.87367	-2.89741	-1.5547	0.0993225	-0.00152047	-1.4569
2010-2011	-138.944	748.534	-609.59	-631.016	54.4214	-1.14547	-577.74
2011-2012	1.99057	7.25958	-9.25015	-14.1957	0.984406	-0.03096	-13.2422
2012-2013	-56.3945	315.858	-259.464	164.467	-9.30224	0.297996	155.462
2013-2014	-7.62664	-1.0536	8.68024	14.3908	-0.615329	0.0296694	13.8051
2014-2015	0.433678	13.4964	-13.9301	-24.994	0.787302	-0.0550934	-24.2618
2015-2016	0.518387	14.736	-15.2544	-28.3188	0.668013	-0.0554213	-27.7062
2016-2017	1.77823	11.0155	-12.7937	-26.3912	0.437951	-0.412205	-26.3655
2017-2018	40.4596	-21.7877	-18.6719	-43.7928	0.5341	-0.30616	-43.5649
西宁
2007-2008	12.0152	-11.8945	-0.120682	-9.99849	-0.405161	0.0089661	-10.3947
2008-2009	7.90994	-5.36259	-2.54735	-6.63613	-0.342072	0.00266079	-6.97555
2009-2010	-14.6805	18.3148	-3.63427	-12.8583	-0.447346	0.00426715	-13.3014
2010-2011	-16.2033	18.8174	-2.61415	-9.42441	-0.327552	0.000868565	-9.7511
2011-2012	-2.67587	5.1556	-2.47973	-5.97097	-0.232604	0.00101439	-6.20256
2012-2013	-2.56926	7.02558	-4.45633	-9.47832	-0.387318	0.00127721	-9.86436
2013-2014	-2.36824	8.0088	-5.64056	-10.292	-0.465283	-0.00153407	-10.7588
2014-2015	-1.73974	6.07138	-4.33164	-7.95535	-0.386928	-0.00556255	-8.34784
2015-2016	-5.71623	12.0471	-6.3309	-12.8517	-0.665912	-0.0112491	-13.5288
2016-2017	-13.551	31.0712	-17.5202	-32.0271	-1.80328	-0.0930609	-33.9235
2017-2018	1.65248	-2.67671	1.02422	9.9941	0.597699	0.087853	10.6797
海西
2007-2008	0.257422	0.0458057	-0.303227	1.02569	0.0461855	0.00114073	1.07301
2008-2009	-0.118775	0.0707551	0.0480201	1.18149	0.0767942	0.000847226	1.25913
2009-2010	-1.98676	3.21023	-1.22347	13.6766	0.783265	0.00854934	14.4684
2010-2011	-6.01824	3.09345	2.92479	-8.09566	-0.42163	-0.0101395	-8.52743
2011-2012	-0.362949	-0.466511	0.829459	23.5334	1.38095	0.0346601	24.949
2012-2013	-25.6173	41.6841	-16.0668	-95.3173	-6.55899	-0.131308	-102.008
2013-2014	2.69395	-0.851104	-1.84284	-4.95993	-0.400786	-0.00743199	-5.36815
2014-2015	-10.1138	25.6025	-15.4886	-42.6524	-8.36997	-0.244878	-51.2672
2015-2016	-1.06615	-2.47188	3.53803	6.33279	2.07784	0.0411267	8.45176
2016-2017	-0.0448532	-3.03078	3.07564	4.87184	1.49413	0.0380369	6.404
2017-2018	-2.93642	1.70961	1.22681	4.85663	1.28377	0.0222615	6.16266
拉萨
2007-2008	0.615728	-0.619445	0.00371695	0.0554421	0.0317747	3.04438e-05	0.0872473
2008-2009	-0.598768	0.564587	0.0341811	0.0532057	0.0260774	6.05857e-05	0.0793437
2009-2010	-2.10959	1.89346	0.216128	0.261482	0.162267	0.000558453	0.424307
2010-2011	-1.02239	0.900563	0.121825	0.257829	0.0914115	0.00100634	0.350247
2011-2012	-1.79491	1.53407	0.260845	0.538341	0.155887	0.0025467	0.696774
2012-2013	0.379316	-0.8126	0.433283	0.823345	0.217237	0.00425342	1.04484
2013-2014	-1.84011	1.32433	0.515779	0.984838	0.268691	0.00656071	1.26009
2014-2015	-2.17979	1.49394	0.685846	1.1667	0.346125	0.00872967	1.52155
2015-2016	-0.43168	-0.190953	0.622634	1.27745	0.388	0.0109324	1.67638
2016-2017	-0.95866	0.655251	0.30341	0.770111	0.236081	0.00758791	1.01378
2017-2018	-0.731213	0.487312	0.243902	0.7532	0.224742	0.0105058	0.988447
巴音郭勒
2007-2008	-2.06163	2.54172	-0.480098	2.14435	0.191685	0.00115589	2.33719
2008-2009	2.73965	-9.56675	6.82709	5.60366	2.26803	0.00487068	7.87656
2009-2010	-4.24367	3.37372	0.869943	2.13951	0.485147	0.00122548	2.62588
2010-2011	-2.81437	2.54252	0.271848	2.76514	0.512807	0.000608432	3.27856
2011-2012	-0.956136	0.285277	0.670859	2.22959	0.351081	0.00135992	2.58203
2012-2013	-3.09362	1.98718	1.10644	2.49761	0.397278	0.00257772	2.89747
2013-2014	-1.77621	0.131975	1.64424	3.99873	0.544555	0.00789044	4.55118
2014-2015	-0.699899	-9.43314	10.133	26.8852	3.85417	0.158661	30.898
2015-2016	-3.25535	14.3016	-11.0462	-17.1217	-0.0834786	-0.22226	-17.4275
2016-2017	2.16082	-9.24421	7.08339	10.4722	0.152782	0.119956	10.7449
2017-2018	6.85348	-6.21204	-0.641438	7.24607	0.101076	0.0620081	7.40916
和田
2007-2008	-0.90493	1.98573	-1.0808	-1.74867	-0.109765	-3.54726e-05	-1.85847
2008-2009	0.391407	0.986198	-1.37761	-1.40765	-0.164119	-0.000809782	-1.57258
2009-2010	-3.43656	5.38741	-1.95085	-2.33636	-0.375968	-0.00459128	-2.71692
2010-2011	-2.10974	4.81386	-2.70412	-5.72292	-0.718329	-0.0183651	-6.45962
2011-2012	-3.74056	7.78818	-4.04762	-8.54329	-1.07831	-0.0372061	-9.65881
2012-2013	-4.18155	8.08935	-3.90779	-9.93602	-1.17842	-0.0593901	-11.1738
2013-2014	66.0652	-108.692	42.6273	106.723	15.591	0.743419	123.058
2014-2015	-26.0071	30.4887	-4.48161	-11.8756	-1.80415	-0.23884	-13.9185
2015-2016	-20.144	25.0439	-4.89991	-9.82786	-1.91237	-0.202279	-11.9425
2016-2017	23.3117	-32.0678	8.75616	14.7969	2.92603	0.337056	18.06
2017-2018	-56.3939	66.5125	-10.1186	-63.8434	-11.4867	-1.4642	-76.7943

## Sheet: RAA
	DT	DN	DS	DQ	DU	DM	D
丽江
2007-2008	-0.53742	1.7784	-1.24098	-2.99651	-0.175337	-0.00045314	-3.1723
2008-2009	0.265124	-0.490084	0.224961	0.498307	0.0270725	0.000337128	0.525717
2009-2010	0.00311399	-0.359759	0.356645	0.716242	0.0243386	0.000942208	0.741523
2010-2011	-0.210772	-0.0539863	0.264758	0.965822	0.0715779	0.00303643	1.04044
2011-2012	-0.00858732	-0.15789	0.166478	0.622454	0.00460191	0.00201416	0.62907
2012-2013	-0.0655621	-0.132171	0.197733	0.686427	0.00960061	0.00378845	0.699816
2013-2014	0.0221649	-0.0234922	0.00132738	0.392049	0.00779978	0.00103182	0.400881
2014-2015	0.00733004	-0.0296757	0.0223457	0.561939	0.00863809	0.00159625	0.572174
2015-2016	-0.0234801	7.30505e-05	0.023407	0.585336	0.0116051	0.00306229	0.600003
2016-2017	0.0184992	-0.0528057	0.0343066	0.480296	0.0113056	0.00169921	0.493301
2017-2018	0.011768	-0.0816862	0.0699182	0.500537	0.0114153	0.00146656	0.513419
武威
2007-2008	0.516467	-1.96855	1.45209	2.33663	0.809033	0.000701812	3.14637
2008-2009	-0.00981602	-1.63002	1.63984	2.98944	0.65681	0.0032163	3.64947
2009-2010	-0.161731	-0.626851	0.788582	1.08615	0.0305986	0.00126861	1.11801
2010-2011	-0.559399	-0.860984	1.42038	1.55746	0.0391642	0.0028978	1.59953
2011-2012	0.053624	-1.75988	1.70626	1.79401	-0.0248504	0.00498784	1.77415
2012-2013	-0.909419	-3.63884	4.54826	4.50955	-0.00212186	0.00896579	4.51639
2013-2014	-0.513535	-1.99369	2.50723	2.33148	0.00314447	0.00331419	2.33794
2014-2015	-0.975453	-1.54614	2.52159	2.45538	0.0154871	0.000285668	2.47115
2015-2016	-0.964061	-0.995866	1.95993	2.71492	0.0270146	0.000559701	2.7425
2016-2017	-1.22558	0.765097	0.460478	2.41513	0.0123214	0.00482586	2.43228
2017-2018	-2.42874	2.67681	-0.248066	6.06336	0.00933538	0.0147399	6.08743
甘南
2007-2008	-0.0387825	0.0483459	-0.00956339	0.0347822	2.54832e-05	3.56941e-06	0.0348112
2008-2009	-0.021974	0.0183087	0.0036653	0.0184413	3.27105e-05	1.57811e-05	0.0184898
2009-2010	-0.0171181	0.00623997	0.0108782	0.02564	0.000436439	3.67056e-05	0.0261131
2010-2011	-0.0418874	0.019676	0.0222114	0.0492783	0.000596982	6.24753e-05	0.0499378
2011-2012	-0.0191474	0.000981065	0.0181663	0.0352947	0.000548551	6.50693e-05	0.0359083
2012-2013	-0.014208	-0.00158339	0.0157914	0.0421413	0.000793636	7.58637e-05	0.0430108
2013-2014	-0.0150257	0.00354566	0.01148	0.044302	0.000914446	0.000161221	0.0453777
2014-2015	-0.0285335	0.0104286	0.0181049	0.0647986	0.00292646	0.00051359	0.0682387
2015-2016	-0.0454192	-0.00346479	0.048884	0.172223	0.00305291	0.00136756	0.176644
2016-2017	-0.0376522	0.00620655	0.0314456	0.116814	0.00362015	0.00108672	0.121521
2017-2018	-0.0528965	0.0221148	0.0307817	0.194585	0.00624385	0.00156967	0.202398
张掖
2007-2008	0.0738288	0.275963	-0.349792	1.76104	0.0543019	-0.000697985	1.81465
2008-2009	1.37466	-1.49737	0.122714	1.53979	0.0567663	0.00476131	1.60131
2009-2010	0.725779	-1.59942	0.873642	2.03267	0.0675982	0.000430968	2.1007
2010-2011	0.108644	-0.679627	0.570982	2.58878	0.0597927	0.000616513	2.64919
2011-2012	0.150538	-0.569573	0.419035	1.5535	0.0291655	0.000738278	1.5834
2012-2013	0.000861711	-0.44779	0.446928	1.38201	0.0262607	0.00199373	1.41027
2013-2014	-0.230142	-0.795998	1.02614	2.5903	0.0169903	0.00865086	2.61594
2014-2015	0.702797	-2.19494	1.49215	3.23961	0.0281817	0.0170953	3.28488
2015-2016	-0.448761	-1.39609	1.84485	3.95052	0.0541441	0.0275815	4.03225
2016-2017	-1.36035	-0.542147	1.90249	0.67451	0.0275189	0.011716	0.713745
2017-2018	-117.205	32.9209	84.284	331.17	4.38702	6.13866	341.695
定西
2007-2008	-4.44758	7.18194	-2.73436	-1.16931	-0.0124447	-0.0027439	-1.1845
2008-2009	-2.41651	1.50385	0.912657	0.643899	0.00598886	0.00141646	0.651305
2009-2010	5.191	-2.47912	-2.71188	-1.92826	-0.0822133	-0.00419194	-2.01467
2010-2011	-2.15958	0.81719	1.34239	1.08652	0.0329965	0.00407262	1.12359
2011-2012	-1.21292	0.385424	0.827496	0.785658	-0.0405511	0.00168155	0.746789
2012-2013	-1.12179	0.177857	0.943934	0.85257	0.017192	0.00239496	0.872157
2013-2014	-1.16957	0.257656	0.911914	1.06741	0.0224094	0.00716741	1.09699
2014-2015	-1.66592	0.0778254	1.58809	1.86395	0.0349109	0.0147299	1.91359
2015-2016	-1.2911	-0.0785364	1.36964	1.67338	0.0377201	0.0155994	1.7267
2016-2017	-2.69449	1.30002	1.39447	3.46625	0.0751891	0.0620806	3.60352
2017-2018	-3.94484	1.54683	2.398	5.18737	0.118359	0.0978357	5.40356
甘孜
2007-2008	0.151942	0.0598105	-0.211752	-1.16946	-0.151761	-1.31969e-05	-1.32123
2008-2009	-0.0310402	-1.88799	1.91903	3.03617	0.554957	0.00121354	3.59234
2009-2010	0.0817848	0.839247	-0.921031	-1.47277	-0.393862	-0.000258942	-1.8669
2010-2011	0.786978	0.457367	-1.24435	-3.86694	-0.691713	-0.000373216	-4.55903
2011-2012	-0.182071	-0.249818	0.431889	1.06593	0.180632	0.000288162	1.24686
2012-2013	-0.304987	-0.585594	0.890581	2.08902	0.327694	0.00114158	2.41786
2013-2014	-0.602618	-0.340397	0.943015	1.86863	0.297422	5.96928e-05	2.16611
2014-2015	-0.314145	-0.155881	0.470026	1.23707	0.205224	3.93239e-05	1.44234
2015-2016	-0.329353	-0.0793435	0.408696	1.25418	0.207415	3.42766e-05	1.46163
2016-2017	-0.0875802	-0.115217	0.202797	1.08449	0.164751	0.000458341	1.2497
2017-2018	-0.228256	0.095605	0.132651	1.09823	0.159672	0.00123096	1.25914
成都
2007-2008	-0.0247395	-0.0126751	0.0374146	0.109384	0.00651004	7.62447e-06	0.115902
2008-2009	0.054086	-0.116856	0.0627699	0.0948278	0.00709046	2.60245e-05	0.101944
2009-2010	0.0343273	-0.054406	0.0200787	0.173958	0.0102035	0.000120887	0.184283
2010-2011	0.0484219	-0.0525436	0.00412164	0.251366	0.00737265	0.000204834	0.258944
2011-2012	0.0620953	-0.0639671	0.00187177	0.286724	0.0153516	0.000363679	0.302439
2012-2013	0.100972	-0.0950966	-0.00587558	0.899861	0.0524539	0.00157032	0.953885
2013-2014	0.119276	-0.0689792	-0.0502972	0.697387	0.0483575	0.00144812	0.747193
2014-2015	0.0448631	-0.0170581	-0.0278049	0.348933	0.0267767	0.000929285	0.376639
2015-2016	0.145941	-0.135059	-0.0108816	0.319171	0.0562226	0.000775106	0.376169
2016-2017	0.14515	-0.131847	-0.0133032	0.31625	0.056472	0.000895037	0.373617
2017-2018	0.109228	-0.0973829	-0.011845	0.278633	0.0524047	0.000950739	0.331989
德阳
2007-2008	1.68422	-0.957244	-0.726973	-0.345169	-0.018473	-1.43504e-06	-0.363644
2008-2009	1.04365	9.77337	-10.817	-2.10059	-0.0653185	-0.000399725	-2.1663
2009-2010	2.05891	-12.4782	10.4193	5.01551	0.111321	0.000926131	5.12776
2010-2011	-2.19328	-10.7174	12.9106	11.4231	0.213697	0.0121824	11.6489
2011-2012	-1.26927	-1.24491	2.51418	2.85587	0.0534398	0.00332418	2.91263
2012-2013	-1.03867	-1.08933	2.128	2.5014	0.0446417	0.00408123	2.55012
2013-2014	-5.22586	-1.31476	6.54062	8.2239	0.143789	0.0170508	8.38474
2014-2015	-3.53635	-7.03376	10.5701	13.5976	0.146078	0.0333009	13.7769
2015-2016	0.0872308	-4.09073	4.00349	5.31649	0.0712095	0.0159564	5.40365
2016-2017	0.557787	-4.90647	4.34868	6.11633	0.0279185	0.0524906	6.19674
2017-2018	0.782505	-3.38584	2.60334	5.64093	0.0145918	0.0520814	5.7076
广元
2007-2008	-1.37911	0.0631643	1.31595	0.324168	0.0551403	2.53608e-05	0.379334
2008-2009	-0.277263	-0.152234	0.429496	0.0874457	0.00710554	5.48287e-05	0.094606
2009-2010	-0.0817411	-0.219531	0.301272	0.13328	0.00359562	0.000161319	0.137037
2010-2011	-0.121261	-0.122093	0.243354	0.221921	0.0039148	0.000882162	0.226718
2011-2012	-0.0904297	-0.0646825	0.155112	0.208314	0.00334825	0.00120387	0.212867
2012-2013	-0.144983	0.00197654	0.143007	0.24186	0.00219476	0.00176448	0.245819
2013-2014	-0.178771	0.0127449	0.166026	0.33953	0.00268493	0.00263018	0.344845
2014-2015	-0.206187	-0.104108	0.310295	0.732688	-0.00416012	0.0060916	0.734619
2015-2016	-0.141293	-0.0575944	0.198887	0.540591	-0.0034943	0.00460211	0.541698
2016-2017	-0.030477	-0.147894	0.178371	0.489347	-0.00534498	0.00434084	0.488343
2017-2018	0.0380922	-0.237726	0.199634	0.548257	-0.00800577	0.00536621	0.545617
雅安
2007-2008	2.43226	-0.678639	-1.75362	-1.87513	0.0240003	-0.000942641	-1.85207
2008-2009	1.63344	-7.41963	5.78619	3.33091	0.176322	0.00257773	3.50981
2009-2010	-11.5825	51.4945	-39.912	-45.6723	-0.993531	-0.0911024	-46.757
2010-2011	-5.1859	3.84451	1.34138	5.67602	0.0585045	0.0186004	5.75313
2011-2012	-5.59936	5.15188	0.447476	3.96521	0.0608444	0.0176956	4.04375
2012-2013	-2.48639	2.28957	0.196812	4.39099	0.0863492	0.0168431	4.49418
2013-2014	-5.10682	4.28377	0.823045	3.9677	0.0898212	0.0161968	4.07372
2014-2015	-5.1842	3.84728	1.33692	6.03552	0.147406	0.0218679	6.20479
2015-2016	-0.646904	-10.686	11.3329	66.7458	1.4387	0.228717	68.4133
2016-2017	-21.0647	23.6217	-2.55696	69.9896	1.24158	0.724861	71.9561
2017-2018	-14.1707	19.1275	-4.95684	65.7892	1.10283	0.357519	67.2495
绵阳
2007-2008	-0.293614	0.749107	-0.455493	-0.284197	-0.00506984	-3.09016e-05	-0.289298
2008-2009	-0.951504	3.07711	-2.1256	-0.524822	-0.00914258	-0.000186731	-0.534151
2009-2010	-1.91146	7.58434	-5.67289	-3.04398	0.194466	-0.00297695	-2.8525
2010-2011	-0.88928	4.79083	-3.90155	-4.03868	0.348313	-0.00733131	-3.6977
2011-2012	1.58967	5.7975	-7.38717	-11.3367	0.786147	-0.0247247	-10.5752
2012-2013	4.26812	-23.9052	19.6371	-12.4474	0.704024	-0.0225533	-11.7659
2013-2014	-13.1587	-1.81783	14.9765	24.8292	-1.06166	0.0511902	23.8188
2014-2015	-0.184552	-5.74341	5.92797	10.6363	-0.335038	0.0234451	10.3247
2015-2016	-0.0919111	-2.61272	2.70464	5.02099	-0.11844	0.00982633	4.91238
2016-2017	-0.21517	-1.33289	1.54806	3.19338	-0.0529929	0.0498776	3.19027
2017-2018	-13.4534	7.24473	6.20866	14.5617	-0.177596	0.101803	14.4859
西宁
2007-2008	-1.27963	1.26677	0.0128528	1.06485	0.04315	-0.000954898	1.10704
2008-2009	-0.466919	0.316551	0.150369	0.391727	0.0201923	-0.000157065	0.411763
2009-2010	0.625124	-0.779878	0.154754	0.547534	0.0190489	-0.000181703	0.566401
2010-2011	1.36366	-1.58366	0.220005	0.793152	0.0275666	-7.30978e-05	0.820646
2011-2012	0.389776	-0.750982	0.361205	0.869752	0.0338819	-0.000147759	0.903486
2012-2013	0.578557	-1.58205	1.0035	2.13437	0.087218	-0.000287609	2.2213
2013-2014	0.466059	-1.57609	1.11003	2.02542	0.0915654	0.000301897	2.11729
2014-2015	0.352575	-1.23042	0.87785	1.61223	0.0784147	0.00112731	1.69177
2015-2016	0.722273	-1.52221	0.799939	1.62387	0.0841411	0.00142137	1.70943
2016-2017	0.6118	-1.4028	0.791	1.44596	0.0814144	0.0042015	1.53157
2017-2018	0.218884	-0.354551	0.135666	1.3238	0.07917	0.0116368	1.41461
海西
2007-2008	0.120142	0.0213782	-0.14152	0.478702	0.0215554	0.000532394	0.50079
2008-2009	-0.0576817	0.0343614	0.0233204	0.573774	0.0372942	0.000411445	0.61148
2009-2010	-0.0763348	0.123343	-0.0470081	0.525478	0.0300945	0.000328481	0.555901
2010-2011	1.08108	-0.555686	-0.525389	1.45425	0.0757387	0.00182139	1.53181
2011-2012	-0.0236314	-0.0303743	0.0540057	1.53225	0.0899131	0.0022567	1.62442
2012-2013	0.299518	-0.487372	0.187853	1.11445	0.0766879	0.00153525	1.19267
2013-2014	4.91117	-1.5516	-3.35957	-9.04214	-0.730647	-0.0135488	-9.78634
2014-2015	10.0522	-25.4463	15.3942	42.3922	8.31892	0.243384	50.9545
2015-2016	-0.866529	-2.00906	2.87559	5.14707	1.6888	0.0334264	6.8693
2016-2017	-0.0201214	-1.35963	1.37975	2.18554	0.670275	0.0170636	2.87288
2017-2018	-1.3274	0.772827	0.554578	2.19543	0.580328	0.0100633	2.78582
拉萨
2007-2008	0.670854	-0.674903	0.00404973	0.0604057	0.0346195	3.31694e-05	0.0950584
2008-2009	-0.785518	0.740676	0.0448419	0.0698	0.0342107	7.94819e-05	0.10409
2009-2010	-1.31505	1.18032	0.134727	0.162999	0.101152	0.000348121	0.264499
2010-2011	-0.906496	0.79848	0.108016	0.228603	0.0810496	0.000892264	0.310545
2011-2012	-1.25441	1.07211	0.182296	0.376229	0.108944	0.0017798	0.486953
2012-2013	0.155767	-0.333696	0.177929	0.338108	0.0892089	0.00174667	0.429064
2013-2014	-0.325219	0.234061	0.0911579	0.174059	0.047488	0.00115953	0.222706
2014-2015	-0.373864	0.256232	0.117632	0.200105	0.0593652	0.00149726	0.260967
2015-2016	-0.100669	-0.044531	0.1452	0.297906	0.090483	0.00254947	0.390938
2016-2017	-0.371476	0.253907	0.11757	0.298414	0.0914802	0.00294028	0.392835
2017-2018	-0.240739	0.160439	0.0803003	0.247978	0.0739923	0.00345884	0.325429
巴音郭勒
2007-2008	-7.51956	9.27067	-1.75111	7.82129	0.69915	0.004216	8.52465
2008-2009	0.272779	-0.952533	0.679754	0.55794	0.225821	0.000484959	0.784245
2009-2010	-19.0209	15.1216	3.89924	9.58968	2.17452	0.00549282	11.7697
2010-2011	-1.9592	1.76996	0.189245	1.92493	0.356987	0.000423555	2.28234
2011-2012	-0.689828	0.20582	0.484008	1.60859	0.253296	0.000981149	1.86287
2012-2013	-1.36577	0.877298	0.488468	1.10264	0.17539	0.00113801	1.27917
2013-2014	-1.05381	0.0782999	0.975513	2.37242	0.32308	0.00468134	2.70018
2014-2015	-0.0374277	-0.504444	0.541872	1.43771	0.206105	0.00848455	1.65229
2015-2016	0.404188	-1.7757	1.37151	2.12586	0.0103648	0.0275962	2.16382
2016-2017	0.61824	-2.64489	2.02665	2.99623	0.043713	0.0343211	3.07426
2017-2018	4.09641	-3.71302	-0.383396	4.33107	0.0604142	0.037063	4.42855
和田
2007-2008	-0.324513	0.712094	-0.38758	-0.627083	-0.0393622	-1.27207e-05	-0.666458
2008-2009	0.45764	1.15308	-1.61072	-1.64585	-0.19189	-0.000946811	-1.83869
2009-2010	-4.35832	6.83243	-2.47411	-2.96302	-0.47681	-0.00582275	-3.44565
2010-2011	-0.941779	2.14888	-1.2071	-2.55469	-0.320659	-0.00819808	-2.88354
2011-2012	3.32473	-6.92239	3.59766	7.59356	0.958437	0.03307	8.58507
2012-2013	2.77889	-5.37586	2.59696	6.60308	0.783129	0.0394683	7.42568
2013-2014	1.659	-2.72944	1.07044	2.67999	0.391515	0.0186684	3.09017
2014-2015	11.7412	-13.7645	2.02327	5.36136	0.814503	0.107827	6.28369
2015-2016	10.9545	-13.6191	2.66462	5.34449	1.03997	0.110001	6.49445
2016-2017	9.17305	-12.6186	3.44551	5.82252	1.15138	0.13263	7.10653
2017-2018	10.1363	-11.9551	1.81874	11.4753	2.06465	0.263177	13.8032

## Sheet: 总
	DT	DN	DS	DQ	DU	DM	D
丽江
2007-2008	4.61801	-15.2816	10.6636	25.7488	1.50666	0.00389379	27.2593
2008-2009	2.32997	-4.30698	1.97701	4.37925	0.23792	0.00296277	4.62013
2009-2010	0.00925909	-1.0697	1.06044	2.12966	0.0723678	0.00280154	2.20483
2010-2011	-0.466549	-0.1195	0.586048	2.13787	0.158439	0.0067212	2.30303
2011-2012	-0.0383033	-0.704261	0.742564	2.77642	0.0205266	0.00898406	2.80593
2012-2013	-0.228452	-0.460552	0.689004	2.39186	0.0334535	0.0132009	2.43852
2013-2014	0.145357	-0.154062	0.00870497	2.57105	0.0511509	0.00676666	2.62897
2014-2015	0.0554195	-0.224366	0.168947	4.2486	0.0653091	0.0120686	4.32598
2015-2016	-0.105703	0.000328858	0.105374	2.63506	0.0522437	0.0137858	2.70109
2016-2017	0.156734	-0.447395	0.290661	4.0693	0.0957861	0.0143965	4.17948
2017-2018	0.0997243	-0.692225	0.5925	4.24165	0.0967356	0.0124279	4.35081
武威
2007-2008	-2.46515	9.39609	-6.93094	-11.153	-3.86159	-0.00334981	-15.0179
2008-2009	0.0225678	3.74755	-3.77012	-6.87297	-1.51006	-0.00739455	-8.39042
2009-2010	0.509567	1.97503	-2.4846	-3.42214	-0.0964074	-0.00399704	-3.52255
2010-2011	1.56181	2.40381	-3.96561	-4.34834	-0.109344	-0.00809046	-4.46577
2011-2012	-0.234797	7.70577	-7.47097	-7.85523	0.108809	-0.0218396	-7.76826
2012-2013	1.37484	5.5011	-6.87594	-6.81742	0.00320778	-0.0135543	-6.82776
2013-2014	2.36069	9.16489	-11.5256	-10.7177	-0.014455	-0.0152351	-10.7474
2014-2015	3.36238	5.32953	-8.6919	-8.46368	-0.0533838	-0.000984695	-8.51805
2015-2016	4.55523	4.70551	-9.26074	-12.8281	-0.127645	-0.00264461	-12.9584
2016-2017	68.568	-42.8054	-25.7626	-135.121	-0.689352	-0.269996	-136.08
2017-2018	63.7715	-70.285	6.51346	-159.206	-0.245119	-0.387026	-159.838
甘南
2007-2008	-1.2379	1.54316	-0.305254	1.11021	0.000813398	0.000113932	1.11114
2008-2009	-0.565383	0.471076	0.0943068	0.474488	0.00084163	0.000406041	0.475736
2009-2010	-0.460989	0.168042	0.292948	0.690483	0.0117533	0.000988477	0.703224
2010-2011	-1.26227	0.592935	0.669337	1.48499	0.01799	0.00188268	1.50487
2011-2012	-0.578389	0.0296353	0.548754	1.06616	0.0165702	0.00196556	1.08469
2012-2013	-0.430232	-0.0479464	0.478178	1.27608	0.024032	0.00229722	1.30241
2013-2014	-0.4698	0.11086	0.35894	1.38517	0.0285915	0.0050408	1.4188
2014-2015	-0.925189	0.338143	0.587046	2.10107	0.0948895	0.016653	2.21262
2015-2016	-1.81926	-0.138781	1.95804	6.89837	0.122284	0.0547775	7.07543
2016-2017	-1.04429	0.172139	0.872147	3.23985	0.100405	0.0301402	3.37039
2017-2018	-0.981612	0.410389	0.571223	3.61095	0.115868	0.0291288	3.75595
张掖
2007-2008	0.0630336	0.235612	-0.298646	1.50355	0.046362	-0.000595927	1.54931
2008-2009	1.68344	-1.83371	0.150278	1.88566	0.0695174	0.00583082	1.96101
2009-2010	-12.9298	28.4937	-15.564	-36.212	-1.20426	-0.00767771	-37.424
2010-2011	-0.658082	4.11665	-3.45857	-15.6808	-0.362178	-0.00373436	-16.0468
2011-2012	0.425568	-1.61018	1.18461	4.39172	0.0824505	0.00208711	4.47626
2012-2013	0.00320258	-1.66423	1.66102	5.1363	0.097599	0.00740977	5.24131
2013-2014	-0.703196	-2.43216	3.13536	7.91465	0.0519136	0.0264326	7.99299
2014-2015	2.27521	-7.10583	4.83062	10.4878	0.0912345	0.0553438	10.6344
2015-2016	-0.674777	-2.09922	2.774	5.94019	0.0814135	0.0414727	6.06308
2016-2017	-2.16457	-0.86266	3.02723	1.07328	0.0437879	0.0186425	1.13571
2017-2018	-3.69195	1.03701	2.65495	10.4318	0.138191	0.193368	10.7634
定西
2007-2008	-14.8809	24.0296	-9.1487	-3.91232	-0.0416379	-0.00918064	-3.96314
2008-2009	-28.1756	17.5344	10.6413	7.50765	0.0698281	0.0165155	7.59399
2009-2010	5.82535	-2.78207	-3.04328	-2.1639	-0.0922599	-0.0047042	-2.26087
2010-2011	9.79228	-3.70542	-6.08685	-4.92667	-0.149618	-0.0184667	-5.09475
2011-2012	-66.705	21.1965	45.5085	43.2076	-2.23013	0.0924772	41.0699
2012-2013	57.5032	-9.11699	-48.3862	-43.7029	-0.881264	-0.122766	-44.707
2013-2014	681.986	-150.241	-531.745	-622.417	-13.0671	-4.17938	-639.663
2014-2015	14.4631	-0.675663	-13.7875	-16.1824	-0.303089	-0.127881	-16.6134
2015-2016	-67.4509	-4.10298	71.5539	87.4224	1.97061	0.81496	90.208
2016-2017	25.0601	-12.0909	-12.9693	-32.2379	-0.699296	-0.577381	-33.5146
2017-2018	-7.08469	2.77802	4.30667	9.3162	0.212565	0.175707	9.70447
甘孜
2007-2008	0.690165	0.271677	-0.961842	-5.31201	-0.689342	-5.99443e-05	-6.00142
2008-2009	0.0192925	1.17345	-1.19274	-1.88708	-0.344924	-0.000754258	-2.23276
2009-2010	0.230383	2.36411	-2.59449	-4.14872	-1.10949	-0.000729423	-5.25893
2010-2011	3.5199	2.04566	-5.56556	-17.2956	-3.09381	-0.00166928	-20.3911
2011-2012	-1.8644	-2.55813	4.42252	10.9151	1.84967	0.00295077	12.7677
2012-2013	-0.671546	-1.28941	1.96096	4.59979	0.721545	0.00251362	5.32385
2013-2014	-1.79354	-1.0131	2.80664	5.5615	0.885199	0.00017766	6.44687
2014-2015	-1.45791	-0.72343	2.18134	5.74113	0.952426	0.000182498	6.69373
2015-2016	-1.15719	-0.278775	1.43596	4.40658	0.728754	0.000120431	5.13546
2016-2017	-0.327714	-0.431126	0.75884	4.05804	0.616478	0.00171505	4.67623
2017-2018	-0.689553	0.288819	0.400733	3.31772	0.482362	0.00371868	3.8038
成都
2007-2008	-0.145217	-0.0744009	0.219618	0.642067	0.0382129	4.47545e-05	0.680324
2008-2009	0.640883	-1.38466	0.743781	1.12365	0.0840172	0.000308373	1.20797
2009-2010	0.32241	-0.510994	0.188584	1.63386	0.0958339	0.0011354	1.73083
2010-2011	0.4145	-0.449781	0.0352819	2.15174	0.0631111	0.00175341	2.2166
2011-2012	0.427974	-0.440875	0.0129007	1.97616	0.105806	0.00250655	2.08447
2012-2013	0.22363	-0.210616	-0.013013	1.99298	0.116173	0.00347788	2.11263
2013-2014	0.358945	-0.207583	-0.151362	2.09868	0.145525	0.00435789	2.24857
2014-2015	0.235501	-0.0895438	-0.145957	1.83166	0.14056	0.00487812	1.9771
2015-2016	0.891498	-0.825026	-0.0664717	1.9497	0.343442	0.00473482	2.29787
2016-2017	0.797438	-0.724352	-0.0730861	1.73744	0.310251	0.00491723	2.05261
2017-2018	0.653029	-0.582213	-0.0708164	1.66583	0.313306	0.00568408	1.98482
德阳
2007-2008	-0.553286	0.314466	0.23882	0.113392	0.00606861	4.71428e-07	0.119461
2008-2009	-0.189468	-1.77429	1.96376	0.381347	0.0118581	7.25674e-05	0.393278
2009-2010	0.197455	-1.1967	0.999242	0.481001	0.010676	8.88185e-05	0.491766
2010-2011	-0.217244	-1.06155	1.2788	1.13145	0.0211667	0.00120667	1.15383
2011-2012	-0.566737	-0.555857	1.12259	1.27516	0.0238611	0.00148426	1.3005
2012-2013	-0.604872	-0.634375	1.23925	1.4567	0.0259972	0.00237671	1.48507
2013-2014	-1.10603	-0.278262	1.38429	1.74054	0.0304321	0.00360871	1.77459
2014-2015	-0.601083	-1.19555	1.79663	2.31121	0.0248292	0.00566026	2.3417
2015-2016	0.0189986	-0.890947	0.871948	1.15791	0.0155092	0.00347525	1.1769
2016-2017	0.137179	-1.20667	1.06949	1.50421	0.00686609	0.0129092	1.52399
2017-2018	0.234446	-1.01443	0.779984	1.69007	0.00437184	0.0156041	1.71005
广元
2007-2008	1.53396	-0.0702566	-1.4637	-0.360567	-0.0613317	-2.82084e-05	-0.421927
2008-2009	5.41379	2.97249	-8.38628	-1.70745	-0.138742	-0.00107058	-1.84726
2009-2010	11.2801	30.2947	-41.5748	-18.3923	-0.496186	-0.0222616	-18.9107
2010-2011	-15.5111	-15.6175	31.1286	28.387	0.500761	0.112842	29.0006
2011-2012	-6.10835	-4.36917	10.4775	14.0712	0.226168	0.0813191	14.3787
2012-2013	-7.56195	0.103091	7.45886	12.6148	0.114473	0.0920309	12.8213
2013-2014	-7.7992	0.556018	7.24318	14.8126	0.117135	0.114746	15.0445
2014-2015	-16.7172	-8.44089	25.1581	59.405	-0.337296	0.493896	59.5616
2015-2016	-1.14223	-0.465599	1.60783	4.37019	-0.0282483	0.037204	4.37915
2016-2017	-0.454151	-2.20383	2.65798	7.29197	-0.0796478	0.0646847	7.277
2017-2018	0.786121	-4.90603	4.11991	11.3145	-0.165218	0.110744	11.2601
雅安
2007-2008	4.24769	-1.18517	-3.06252	-3.27472	0.0419139	-0.00164622	-3.23445
2008-2009	-1.85795	8.43945	-6.5815	-3.78874	-0.200557	-0.00293204	-3.99223
2009-2010	-5.25289	23.3537	-18.1008	-20.7133	-0.450585	-0.0413167	-21.2052
2010-2011	9.25883	-6.86394	-2.39489	-10.1339	-0.104453	-0.033209	-10.2716
2011-2012	46.3528	-42.6485	-3.70431	-32.8249	-0.503684	-0.146488	-33.4751
2012-2013	5.87177	-5.40698	-0.464784	-10.3696	-0.203919	-0.0397761	-10.6133
2013-2014	19.2412	-16.1402	-3.10102	-14.9493	-0.338423	-0.0610253	-15.3487
2014-2015	9.70826	-7.20466	-2.5036	-11.3025	-0.276041	-0.0409512	-11.6195
2015-2016	-0.0371176	-0.613134	0.650251	3.8297	0.082549	0.0131232	3.92537
2016-2017	-1.93365	2.16837	-0.234718	6.42475	0.113972	0.0665392	6.60526
2017-2018	-1.60677	2.16882	-0.562042	7.45966	0.125047	0.0405381	7.62524
绵阳
2007-2008	-1.08113	2.75832	-1.67719	-1.04645	-0.0186679	-0.000113784	-1.06524
2008-2009	-3.47055	11.2236	-7.753	-1.91425	-0.033347	-0.00068109	-1.94828
2009-2010	-5.13269	20.3657	-15.233	-8.17378	0.522183	-0.00799379	-7.65959
2010-2011	7.32389	-39.4561	32.1322	33.2616	-2.86862	0.0603789	30.4533
2011-2012	-2.0971	-7.64808	9.74518	14.9554	-1.03709	0.0326169	13.9509
2012-2013	-4.57797	25.6406	-21.0627	13.351	-0.755134	0.0241906	12.6201
2013-2014	-6.22154	-0.859488	7.08103	11.7395	-0.501964	0.0242032	11.2617
2014-2015	-0.233222	-7.25807	7.49129	13.4413	-0.423394	0.029628	13.0475
2015-2016	-0.0801202	-2.27755	2.35767	4.37687	-0.103246	0.00856574	4.28219
2016-2017	-0.461938	-2.86152	3.32346	6.85573	-0.113768	0.10708	6.84904
2017-2018	-17.5369	9.44372	8.09317	18.9816	-0.231501	0.132703	18.8828
西宁
2007-2008	-1.32418	1.31088	0.0133003	1.10192	0.0446523	-0.000988145	1.14559
2008-2009	-1.021	0.69219	0.328805	0.856576	0.0441538	-0.000343448	0.900386
2009-2010	1.38528	-1.72821	0.342936	1.21334	0.0422124	-0.000402656	1.25515
2010-2011	3.49453	-4.05832	0.563788	2.03254	0.0706425	-0.000187321	2.103
2011-2012	1.36643	-2.6327	1.26627	3.04907	0.118779	-0.000517995	3.16734
2012-2013	1.06256	-2.90555	1.84299	3.91992	0.160182	-0.000528212	4.07957
2013-2014	1.19064	-4.02643	2.83579	5.17433	0.233921	0.000771253	5.40902
2014-2015	1.31189	-4.57828	3.26639	5.99894	0.291773	0.00419459	6.29491
2015-2016	1.83397	-3.86516	2.03118	4.12328	0.213649	0.00360911	4.34054
2016-2017	1.74414	-3.99914	2.25501	4.12217	0.232099	0.0119778	4.36625
2017-2018	0.556781	-0.901879	0.345098	3.36737	0.201386	0.0296008	3.59836
海西
2007-2008	0.252809	0.0449849	-0.297794	1.00731	0.0453579	0.00112029	1.05378
2008-2009	-0.107533	0.0640582	0.043475	1.06966	0.0695257	0.000767037	1.13995
2009-2010	-0.495937	0.801343	-0.305405	3.41397	0.19552	0.0021341	3.61162
2010-2011	10.9438	-5.62526	-5.31856	14.7215	0.766709	0.0184381	15.5066
2011-2012	-0.0970854	-0.124787	0.221873	6.29498	0.369392	0.00927127	6.67364
2012-2013	1.12873	-1.83665	0.707922	4.1998	0.288997	0.00578558	4.49458
2013-2014	-14.9635	4.72746	10.2361	27.5499	2.22616	0.0412809	29.8174
2014-2015	1.70878	-4.32567	2.61688	7.20633	1.41415	0.0413733	8.66186
2015-2016	-0.721989	-1.67394	2.39593	4.28852	1.4071	0.0278507	5.72347
2016-2017	-0.0311627	-2.1057	2.13686	3.38481	1.03807	0.0264269	4.44931
2017-2018	-1.83952	1.07098	0.768533	3.04243	0.804218	0.0139457	3.86059
拉萨
2007-2008	2.97609	-2.99405	0.0179657	0.267976	0.153581	0.000147148	0.421704
2008-2009	-2.27639	2.14644	0.12995	0.202277	0.099141	0.000230334	0.301648
2009-2010	-4.85553	4.35808	0.497452	0.601839	0.373482	0.00128536	0.976606
2010-2011	-2.98293	2.62749	0.355438	0.752243	0.266703	0.00293609	1.02188
2011-2012	-3.98278	3.40399	0.578795	1.19454	0.345901	0.00565093	1.54609
2012-2013	0.592011	-1.26825	0.676239	1.28502	0.339049	0.00663844	1.63071
2013-2014	-1.79734	1.29355	0.503789	0.961945	0.262445	0.0064082	1.2308
2014-2015	-1.91704	1.31386	0.603174	1.02606	0.304403	0.0076774	1.33814
2015-2016	-0.402197	-0.177911	0.580109	1.1902	0.3615	0.0101857	1.56189
2016-2017	-1.24684	0.852221	0.394615	1.00161	0.307047	0.00986886	1.31852
2017-2018	-0.896237	0.59729	0.298946	0.923185	0.275463	0.0128768	1.21152
巴音郭勒
2007-2008	-3.53494	4.35813	-0.823194	3.67678	0.32867	0.00198194	4.00743
2008-2009	0.0981595	-0.342769	0.244609	0.200775	0.0812615	0.000174512	0.282211
2009-2010	-1.18173	0.939477	0.242252	0.595788	0.135098	0.000341258	0.731227
2010-2011	-1.12622	1.01744	0.108785	1.10652	0.205209	0.000243475	1.31197
2011-2012	-0.698149	0.208303	0.489846	1.628	0.256351	0.000992983	1.88534
2012-2013	-2.19483	1.40985	0.784984	1.77198	0.281857	0.00182882	2.05567
2013-2014	-2.38823	0.177449	2.21078	5.37655	0.732189	0.0106092	6.11935
2014-2015	0.900646	12.1388	-13.0394	-34.5964	-4.95963	-0.204169	-39.7602
2015-2016	-1.69766	7.45824	-5.76059	-8.92896	-0.0435339	-0.115908	-9.0884
2016-2017	-1.54787	6.62192	-5.07406	-7.50155	-0.109443	-0.0859286	-7.69692
2017-2018	-8.1839	7.41794	0.765956	-8.65271	-0.120697	-0.0740453	-8.84745
和田
2007-2008	-0.775352	1.70139	-0.926037	-1.49828	-0.0940472	-3.03932e-05	-1.59235
2008-2009	0.521289	1.31345	-1.83474	-1.87476	-0.218579	-0.00107849	-2.09441
2009-2010	-3.84777	6.03205	-2.18429	-2.61592	-0.420955	-0.00514066	-3.04201
2010-2011	-1.3939	3.18049	-1.7866	-3.78111	-0.474597	-0.0121337	-4.26784
2011-2012	-3.27639	6.82173	-3.54535	-7.48314	-0.9445	-0.0325891	-8.46023
2012-2013	-5.09503	9.85649	-4.76146	-12.1066	-1.43585	-0.072364	-13.6148
2013-2014	7.8928	-12.9855	5.09268	12.7502	1.86266	0.0888162	14.7017
2014-2015	191.258	-224.217	32.9582	87.334	13.2679	1.75645	102.358
2015-2016	45.2224	-56.2225	11.0001	22.0631	4.29319	0.454108	26.8104
2016-2017	20.3787	-28.0332	7.6545	12.9352	2.55789	0.294649	15.7878
2017-2018	-121.078	142.803	-21.7248	-137.072	-24.6621	-3.14364	-164.878

## Sheet: 人类福祉
	LiJiang	WuWei	GanNan	ZhangYe	DingXi	GanZi	ChengDu	DeYang	GuangYuan	YaAn	MianYang	XiNing	HaiXi	LaSa	BaYinGuoLe	Hetian		LiJiang	WuWei	GanNan	ZhangYe	DingXi	GanZi	ChengDu	DeYang	GuangYuan	YaAn	MianYang	XiNing	HaiXi	LaSa	BaYinGuoLe	Hetian
2007	0.233891	0.541894	0.201973	0.402179	0.481457	0.347617	0.233163	0.244348	0.402297	0.413819	0.43916	0.280092	0.351746	0.171173	0.386548	0.506065		84.8176	158.058	35.37	146.64	100.1	78.87	3324.17	648.4	208.46	175.86	673.5	342.46	202.36	121.91	468	63.7
2008	0.236044	0.534724	0.291812	0.465202	0.463268	0.330776	0.309928	0.475342	0.336421	0.387125	0.373768	0.361657	0.520784	0.256951	0.419906	0.422339		106.105	189.467	52.8514	182.26	115.053	101.802	4068.73	721.625	222.863	212.543	780.318	456.81	304.778	147.673	629.851	80.4816
2009	0.259426	0.519644	0.536443	0.490823	0.511518	0.27174	0.31365	0.433457	0.346671	0.372833	0.372597	0.472232	0.549055	0.380746	0.674583	0.401808		127.6	212.511	63.2353	209.812	147.562	117.308	4710.3	845.753	261.705	245.395	872.374	554.085	331.698	166.934	566.415	91.1854
2010	0.324538	0.439254	0.544748	0.395116	0.305746	0.288696	0.340857	0.537497	0.390835	0.399434	0.406592	0.52996	0.46835	0.280362	0.662743	0.377409		157.295	263.516	77.5829	243.023	182.694	149.174	5981.63	1031.04	320.77	305.49	1056.06	726.018	444.576	197.855	712.518	112.964
2011	0.377237	0.409161	0.442035	0.374327	0.357718	0.321269	0.374313	0.47204	0.416605	0.363973	0.454114	0.51297	0.398975	0.358011	0.685883	0.341661		204.536	330.952	98.635	309.599	231.172	200.766	7784.76	1345.48	423.476	393.442	1371.88	941.358	623.629	257.888	943.473	152.019
2012	0.39623	0.424242	0.657424	0.530348	0.502972	0.403423	0.441674	0.504508	0.441647	0.393921	0.482318	0.467318	0.498227	0.343457	0.662602	0.39187		250.004	424.638	121.885	355.824	283.813	240.533	9520.68	1546.21	501.649	458.92	1596.87	1067.62	764.693	311.618	1098.13	185.309
2013	0.478352	0.376394	0.669475	0.547865	0.456561	0.520649	0.487532	0.519627	0.456921	0.343191	0.496294	0.466853	0.572712	0.391469	0.709757	0.411424		300.995	487.652	141.998	425.053	331.514	287.878	10985.6	1733.21	571.368	494.415	1779.28	1274.12	773.661	377.762	1272.41	225.891
2014	0.4926	0.4282	0.732372	0.513015	0.479273	0.500223	0.512726	0.511076	0.457072	0.355245	0.513473	0.444004	0.382969	0.537971	0.515524	0.614299		331.462	514.411	167.155	469.607	390.535	302.089	12286.2	1904.42	635.469	557.923	1956.96	1426.59	737.901	443.438	1423.56	263.992
2015	0.439878	0.391419	0.555919	0.491157	0.389721	0.506119	0.588533	0.466506	0.417978	0.324911	0.512337	0.437306	0.458383	0.558856	0.368889	0.525435		407.963	531.917	172.516	491.647	416.967	319.591	13341	2028.87	692.421	614.879	2137.74	1552.58	733.692	491.384	1318.07	313.265
2016	0.626406	0.425397	0.325404	0.577539	0.500721	0.582301	0.600637	0.758784	0.649403	0.716348	0.692597	0.544999	0.509436	0.572816	0.323711	0.581859		467.098	598.381	188.308	534.305	461.342	352.318	15362.8	2255.05	769.185	680.525	2338.12	1748.44	721.529	568.691	1159.42	319.48
2017	0.515521	0.531395	0.476903	0.585262	0.425296	0.659469	0.730686	0.712844	0.576901	0.623429	0.632121	0.559151	0.580961	0.733879	0.304241	0.661971		511.667	574.803	197.642	522.453	491.432	409.739	17883.6	2543.01	866.851	764.241	2700.57	1832.32	788.233	650.337	1235	373.523
2018	0.523247	0.531833	0.487692	0.507939	0.687574	0.796018	0.823582	0.74567	0.531896	0.617147	0.521733	0.630446	0.693352	0.889698	0.303993	0.487875		541.356	627.126	223.302	561.69	515.973	465.857	20031.4	2923.28	964.63	834.743	3064.71	1883.99	961.008	741.905	1352.3	441.216

## Sheet: 人类福祉 (中)
	丽江	武威	甘南	张掖	定西	甘孜	成都	德阳	广元	雅安	绵阳	西宁	海西	拉萨	巴音郭勒	和田		丽江	武威	甘南	张掖	定西	甘孜	成都	德阳	广元	雅安	绵阳	西宁	海西	拉萨	巴音郭勒	和田
2007	0.233891	0.541894	0.201973	0.402179	0.481457	0.347617	0.233163	0.244348	0.402297	0.413819	0.43916	0.280092	0.351746	0.171173	0.386548	0.506065		84.8176	158.058	35.37	146.64	100.1	78.87	3324.17	648.4	208.46	175.86	673.5	342.46	202.36	121.91	468	63.7
2008	0.236044	0.534724	0.291812	0.465202	0.463268	0.330776	0.309928	0.475342	0.336421	0.387125	0.373768	0.361657	0.520784	0.256951	0.419906	0.422339		106.105	189.467	52.8514	182.26	115.053	101.802	4068.73	721.625	222.863	212.543	780.318	456.81	304.778	147.673	629.851	80.4816
2009	0.259426	0.519644	0.536443	0.490823	0.511518	0.27174	0.31365	0.433457	0.346671	0.372833	0.372597	0.472232	0.549055	0.380746	0.674583	0.401808		127.6	212.511	63.2353	209.812	147.562	117.308	4710.3	845.753	261.705	245.395	872.374	554.085	331.698	166.934	566.415	91.1854
2010	0.324538	0.439254	0.544748	0.395116	0.305746	0.288696	0.340857	0.537497	0.390835	0.399434	0.406592	0.52996	0.46835	0.280362	0.662743	0.377409		157.295	263.516	77.5829	243.023	182.694	149.174	5981.63	1031.04	320.77	305.49	1056.06	726.018	444.576	197.855	712.518	112.964
2011	0.377237	0.409161	0.442035	0.374327	0.357718	0.321269	0.374313	0.47204	0.416605	0.363973	0.454114	0.51297	0.398975	0.358011	0.685883	0.341661		204.536	330.952	98.635	309.599	231.172	200.766	7784.76	1345.48	423.476	393.442	1371.88	941.358	623.629	257.888	943.473	152.019
2012	0.39623	0.424242	0.657424	0.530348	0.502972	0.403423	0.441674	0.504508	0.441647	0.393921	0.482318	0.467318	0.498227	0.343457	0.662602	0.39187		250.004	424.638	121.885	355.824	283.813	240.533	9520.68	1546.21	501.649	458.92	1596.87	1067.62	764.693	311.618	1098.13	185.309
2013	0.478352	0.376394	0.669475	0.547865	0.456561	0.520649	0.487532	0.519627	0.456921	0.343191	0.496294	0.466853	0.572712	0.391469	0.709757	0.411424		300.995	487.652	141.998	425.053	331.514	287.878	10985.6	1733.21	571.368	494.415	1779.28	1274.12	773.661	377.762	1272.41	225.891
2014	0.4926	0.4282	0.732372	0.513015	0.479273	0.500223	0.512726	0.511076	0.457072	0.355245	0.513473	0.444004	0.382969	0.537971	0.515524	0.614299		331.462	514.411	167.155	469.607	390.535	302.089	12286.2	1904.42	635.469	557.923	1956.96	1426.59	737.901	443.438	1423.56	263.992
2015	0.439878	0.391419	0.555919	0.491157	0.389721	0.506119	0.588533	0.466506	0.417978	0.324911	0.512337	0.437306	0.458383	0.558856	0.368889	0.525435		407.963	531.917	172.516	491.647	416.967	319.591	13341	2028.87	692.421	614.879	2137.74	1552.58	733.692	491.384	1318.07	313.265
2016	0.626406	0.425397	0.325404	0.577539	0.500721	0.582301	0.600637	0.758784	0.649403	0.716348	0.692597	0.544999	0.509436	0.572816	0.323711	0.581859		467.098	598.381	188.308	534.305	461.342	352.318	15362.8	2255.05	769.185	680.525	2338.12	1748.44	721.529	568.691	1159.42	319.48
2017	0.515521	0.531395	0.476903	0.585262	0.425296	0.659469	0.730686	0.712844	0.576901	0.623429	0.632121	0.559151	0.580961	0.733879	0.304241	0.661971		511.667	574.803	197.642	522.453	491.432	409.739	17883.6	2543.01	866.851	764.241	2700.57	1832.32	788.233	650.337	1235	373.523
2018	0.523247	0.531833	0.487692	0.507939	0.687574	0.796018	0.823582	0.74567	0.531896	0.617147	0.521733	0.630446	0.693352	0.889698	0.303993	0.487875		541.356	627.126	223.302	561.69	515.973	465.857	20031.4	2923.28	964.63	834.743	3064.71	1883.99	961.008	741.905	1352.3	441.216
